# Supplementary material for: Genomic Regions Involved in Differences in Eating and Cooking Quality Other than Wx and Alk Genes between indica and japonica Rice Cultivars
Source: Rice (N Y). 2021 Jan 7;14:8. doi: 10.1186/s12284-020-00447-8 (PMC7790929; doi:10.1186/s12284-020-00447-8)
Supplement: Supplementary file 2 — Additional file 2: Table S1. Graphical genotypes of eight CSSLs in the ‘Koshihikari’ genetic background. Table S2. Eating quality traits and agronomic traits of 41 CSSLs in the ‘Koshihikari’ genetic background in 2016. Table S3. Eating quality traits and agronomic traits of 41 CSSLs in the ‘Koshihikari’ genetic background in 2017. Table S4. Eating quality traits and agronomic traits of 39 CSSLs in the ‘Takanari’ genetic background in 2018. Table S5. Eating quality traits and agronomic traits of eight CSSLs carrying chromosome segments from five indica rice cultivars in the ‘Koshihikari’ genetic background in 2018. [file 12284_2020_447_MOESM2_ESM.xlsx]

## Sheet: Table S1
Supplemental Table S1. Graphical genotypes of chromosome segment substitution lines (CSSLs) introducing donor chromosome segments from 'Naba', 'Bleiyo', 'Bei Khe', 'Tupa 121-3' and 'Basilanon' in the 'Koshihikari' genetic background.
Nabe-CSSL			SL3202	SL3205		Bleiyo-CSSL			SL3302	SL3315		Bei Khe-CSSL			SL2412		Tupa 121-3-CSSL			SL2520	SL2544		Basilanon-CSSL			SL3042
Marker name	Chr	Mb				Marker name	Chr	Mb				Marker name	Chr	Mb			Marker name	Chr	Mb				Marker name	Chr	Mb
FA0625	1	0.006918	A	A		ad01000510	1	1.9496	A	A		FA0625	1	0.006918	A		FA0625	1	0.006918	A	A		FA0625	1	0.006918	A
ad01000058	1	0.504555	A	A		FA0636	1	2.07371	A	A		ad01000058	1	0.504555	A		ah01000003	1	0.026254	A	A		ad01000058	1	0.504555	A
ad01000284	1	0.993163	A	A		FA2288	1	2.637	A	A		P0175_3	1	0.521357	A		FA1884	1	0.181426	A	A		P0175_3	1	0.521357	A
FA1922	1	1.28608	A	A		ad01001410	1	3.39103	A	A		ad01000510	1	1.9496	A		ad01000284	1	0.993163	A	A		ad01000284	1	0.993163	A
ad01000510	1	1.9496	A	A		P0182	1	4.03461	A	A		ad01000769	1	2.41671	A		ad01000510	1	1.9496	A	A		ad01000510	1	1.9496	A
ad01001410	1	3.39103	A	A		FA0650	1	5.34477	A	A		P0298	1	2.71968	A		FA0636	1	2.07371	A	A		FA2283	1	2.06634	A
P0182	1	4.03461	A	A		AE01002154	1	5.44393	A	A		FA2294	1	3.05994	A		P0298	1	2.71968	A	A		FA2288	1	2.637	A
AE01002154	1	5.44393	A	A		ah01000396	1	6.1872	A	A		ad01001410	1	3.39103	A		P0182	1	4.03461	A	A		ad01001410	1	3.39103	A
ah01000396	1	6.1872	A	A		ah01000472	1	6.96993	A	A		P0182	1	4.03461	A		FA0056	1	4.34091	A	A		P0182	1	4.03461	A
ah01000472	1	6.96993	A	A		AD01003587	1	7.43604	A	A		AE01002154	1	5.44393	A		AE01002154	1	5.44393	A	A		FA0056	1	4.34091	A
AD01003587	1	7.43604	A	A		AE01003285	1	7.81457	A	A		ah01000396	1	6.1872	A		ad01002655	1	5.75459	A	A		AE01002154	1	5.44393	A
AE01003285	1	7.81457	B	A		FA1931	1	8.3859	A	A		FA0655	1	6.32264	A		ah01000396	1	6.1872	A	A		ad01002655	1	5.75459	A
ah01000643	1	9.17955	B	A		ah01000643	1	9.17955	A	A		FA0658	1	6.79047	A		ah01000472	1	6.49541	A	A		ah01000396	1	6.1872	A
ad01004243	1	10.0565	B	A		FA2312	1	9.22284	A	A		ah01000472	1	6.96993	A		AD01003587	1	7.43604	A	A		ah01000472	1	6.96993	A
ah01000747	1	10.7103	B	A		P0634_1	1	9.47107	B	A		AD01003587	1	7.43604	A		AE01003285	1	7.81457	A	A		AD01003587	1	7.43604	A
ad01005077	1	11.4793	B	A		ad01004243	1	10.0565	B	A		AE01003285	1	7.81457	A		ah01000580	1	8.22914	A	A		AE01003285	1	7.81457	A
ah01000885	1	12.0317	B	A		ah01000747	1	10.7103	B	A		FA0060	1	8.0364	A		ah01000611	1	8.62887	A	A		FA1891	1	11.9894	A
ad01006120	1	13.5513	B	A		ad01005077	1	11.4793	B	A		ah01000643	1	9.17955	A		FA2311	1	8.7899	A	A		FA0671	1	13.4301	A
ah01001131	1	14.8257	B	A		ah01000885	1	12.0317	B	A		P0634_1	1	9.47107	A		P0634_1	1	9.47107	A	A		ad01006120	1	13.5513	A
ad01007097	1	15.6183	B	A		FA0670	1	12.7795	B	A		ad01004243	1	10.0565	A		ah01000747	1	10.7103	A	A		FA0683	1	16.1443	A
ad01007358	1	16.0866	B	A		ad01006120	1	13.5513	B	A		ah01000747	1	10.7103	A		ad01005077	1	11.4793	A	A		AE01004676	1	20.13	A
ah01001241	1	17.2975	B	A		ad01007097	1	15.6183	B	A		ad01005077	1	11.4793	A		ah01000885	1	12.0317	A	A		ad01011191	1	24.7208	A
ah01001402	1	18.3668	B	A		ad01007358	1	16.0866	B	A		ad01006120	1	13.5513	A		ah01000996	1	12.7795	A	A		FA0093	1	25.5481	A
P202_2	1	19.4719	B	A		ah01001241	1	17.2975	B	A		ah01001131	1	14.8257	A		ad01006120	1	13.5513	A	A		AE01005604	1	25.9521	A
ah01001462	1	19.7835	B	A		FA0075	1	17.8944	B	A		ad01007097	1	15.6183	A		FA2321	1	14.5079	A	A		ad01011825	1	26.0625	A
AE01004676(FA0691)	1	20.13	B	A		ah01001402	1	18.3668	B	A		ad01007358	1	16.0866	A		ad01007097	1	15.6183	A	A		AE01005778	1	26.3623	A
ad01009345	1	20.4172	B	A		ah01001462	1	19.7835	-	A		ah01001241	1	17.2975	A		ad01007358	1	16.0866	A	A		ah01001911	1	27.0051	A
FA1894	1	21.0133	B	A		AE01004676	1	20.13	B	A		ah01001402	1	18.3668	A		ah01001241	1	17.2975	A	A		ah01001995	1	28.0964	A
ah01001537	1	21.2026	B	A		ad01009345	1	20.4172	B	A		FA2327	1	18.6265	A		ah01001402	1	18.3668	A	A		P0667	1	30.7813	A
ah01001539	1	21.6308	B	A		ah01001537	1	21.2026	B	A		ad01008898	1	18.9739	A		FA2327	1	18.6265	A	A		P0669	1	31.2761	A
ad01009781	1	22.3375	B	A		ah01001539	1	21.6308	B	A		P202_2	1	19.4719	A		ad01008898	1	18.9739	A	A		FA3547	1	31.5126	A
FA0705	1	23.7366	B	A		ad01009781	1	22.3375	B	A		ah01001462	1	19.7835	A		ah01001462	1	19.7835	A	A		ah01002411	1	32.3354	A
ad01011191	1	24.7208	B	A		ad01011191	1	24.7208	B	A		AE01004676	1	20.13	A		AE01004676	1	20.13	A	A		ah01002443	1	32.7046	A
FA2339	1	25.1815	B	A		P1395_2	1	25.2539	B	A		ad01009345	1	20.4172	A		ad01009345	1	20.4172	A	A		ah01002471	1	32.9563	A
ad01011668	1	25.5766	B	A		AE01005604	1	25.9521	B	A		FA1936	1	20.5029	A		FA1936	1	20.5029	A	A		ad01015967	1	33.2491	A
AE01005604	1	25.9521	B	A		ad01011825	1	26.0625	B	A		ah01001514	1	20.872	H		ah01001514	1	20.872	A	A		ad01016520	1	34.2043	A
ad01011825	1	26.0625	B	A		AE01005778	1	26.3623	B	A		FA1894	1	21.0133	A		ah01001537	1	21.2026	A	A		AD01016791	1	34.64	A
AE01005778	1	26.3623	B	A		ah01001911	1	27.0051	B	A		ah01001537	1	21.2026	A		ah01001539	1	21.6308	A	A		FA0741	1	35.1497	A
ah01001911	1	27.0051	B	A		ah01001995	1	28.0964	B	A		ah01001539	1	21.6308	A		FA2332	1	22.1123	A	A		ad01017140	1	35.165	A
P1180	1	27.604	B	A		P0667	1	30.7813	B	A		FA1781	1	23.1617	A		ah01001699	1	23.4735	A	A		ad01017435	1	35.6463	A
ah01001995	1	28.0964	B	A		P0669	1	31.2761	B	A		ad01011191	1	24.7208	A		AD01010787	1	24.0479	A	A		ah01002787	1	35.9857	A
P0669	1	31.2761	B	A		ad01015305	1	31.8112	B	A		AE01005604	1	25.9521	A		FA1893	1	24.2678	A	A		P0684_2	1	36.2854	A
ad01015305	1	31.8112	B	A		ah01002411	1	32.3354	B	A		ad01011825	1	26.0625	A		ad01011191	1	24.7208	A	A		AD01017981	1	36.6959	A
ah01002411	1	32.3354	B	A		ah01002443	1	32.7046	B	A		AE01005778	1	26.3623	A		ad01011668	1	25.5766	A	A		FA2376	1	37.3916	A
ah01002443	1	32.7046	B	A		ah01002471	1	32.9563	B	A		ah01001911	1	27.0051	A		AE01005604	1	25.9521	A	A		P0686	1	37.7678	A
ad01015967	1	33.2491	B	A		ad01015967	1	33.2491	B	A		P1180	1	27.604	A		ad01011825	1	26.0625	A	A		ah01003105	1	38.4979	A
ad01016520	1	34.2043	B	A		FA3600	1	33.904	B	A		ah01001995	1	28.0964	A		AE01005778	1	26.3623	A	A		FA0750	1	39.1177	A
AD01016791	1	34.64	B	A		AD01016791	1	34.64	A	A		P0669	1	31.2761	A		ah01001911	1	27.0051	A	A		ah01003209	1	39.2381	A
ad01017140	1	35.165	B	A		ad01017140	1	35.165	A	A		ad01015305	1	31.8112	A		ah01001995	1	28.0964	A	A		AD01019839	1	39.7619	A
ad01017435	1	35.6463	A	A		FA2374	1	35.4716	A	A		ah01002411	1	32.3354	A		ah01002043	1	28.7502	A	A		AE01008448	1	40.5275	A
ah01002787	1	35.9857	A	A		ad01017435	1	35.6463	A	A		ah01002443	1	32.7046	A		P0666	1	30.2627	A	A		P0770_1	1	41.2316	A
P0684_2	1	36.2854	A	A		ah01002787	1	35.9857	A	A		ah01002471	1	32.9563	A		FA3547	1	31.5126	A	A		ad01020824	1	41.8451	A
AD01017981	1	36.6959	A	A		P0684_2	1	36.2854	A	A		ad01015967	1	33.2491	A		ah01002411	1	32.3354	A	A		FA2392	1	43.2397	A
P0686	1	37.7678	A	A		AD01017981	1	36.6959	A	A		ad01016520	1	34.2043	A		ah01002443	1	32.7046	A	A
ah01003105	1	38.4979	A	A		FA2376	1	37.3916	A	A		AD01016791	1	34.64	A		ah01002471	1	32.9563	A	A
ah01003209	1	39.2381	A	A		P0686	1	37.7678	A	A		FA0741	1	35.1497	A		FA2360	1	33.0626	A	A
AD01019839	1	39.7619	A	A		ah01003105	1	38.4979	A	A		ad01017140	1	35.165	A		ad01015967	1	33.2491	A	A
ah01003438	1	40.0004	A	A		ah01003209	1	39.2381	A	A		ad01017435	1	35.6463	A		FA3600	1	33.904	A	A
AE01008448	1	40.5275	A	A		AD01019839	1	39.7619	A	A		ah01002787	1	35.9857	A		AD01016791	1	34.64	A	A
P0770_1	1	41.2316	A	A		ah01003438	1	40.0004	-	A		P0684_2	1	36.2854	A		ad01017435	1	35.6463	A	A
ad01020824	1	41.8451	A	A		AE01008448	1	40.5275	A	A		AD01017981	1	36.6959	A		ah01002787	1	35.9857	A	A
FA2390	1	42.6539	A	A		P0770_1	1	41.2316	A	A		P0686	1	37.7678	A		FA1910	1	36.155	A	A
ad01021428	1	43.2696	A	A		FA0753	1	41.7511	A	A		ah01003105	1	38.4979	A		P0684_2	1	36.2854	A	A
						ad01020824	1	41.8451	A	A		ah01003209	1	39.2381	A		AD01017981	1	36.6959	A	A
						FA2390	1	42.6539	A	A		AD01019839	1	39.7619	A		P0686	1	37.7678	A	A
						ad01021428	1	43.2696	A	A		ah01003438	1	40.0004	A		ah01003105	1	38.4979	A	A
												AE01008448	1	40.5275	A		ah01003209	1	39.2381	A	A
												P0770_1	1	41.2316	A		AD01019839	1	39.7619	A	A
												ad01020824	1	41.8451	A		ah01003438	1	40.0004	A	A
												FA2388	1	42.3544	A		AE01008448	1	40.5275	A	A
												FA2390	1	42.6539	A		P0770_1	1	41.2316	A	A
												ad01021428	1	43.2696	A		ad01021428	1	43.2696	A	A
Chromosome size (Mb)		43.2709				Chromosome size (Mb)		43.2709				Chromosome size (Mb)		43.2709			Chromosome size (Mb)		43.2709				Chromosome size (Mb)		43.2709
ad02000001	2	0.003546	A	A		FA0759	2	0.429909	A	A		ad02000001	2	0.003546	A		ad02000001	2	0.003546	A	A		FA0759	2	0.429909	A
ad02000192	2	0.488238	A	A		ah02000030	2	1.33246	A	A		ah02000030	2	1.33246	A		FA0759	2	0.429909	A	A		AE02000044	2	1.00296	A
ah02000030	2	1.33246	A	A		AE02000053	2	1.96878	A	A		P0221_3	2	1.5729	A		ad02000192	2	0.488238	A	A		ah02000030	2	1.33246	A
AE02000053	2	1.96878	A	A		ah02000117	2	2.49408	A	A		AE02000053	2	1.96878	A		ah02000030	2	1.33246	A	A		AE02000053	2	1.96878	A
ah02000117	2	2.49408	A	A		ah02000144	2	2.99657	A	A		ah02000117	2	2.49408	A		AE02000053	2	1.96878	A	A		ah02000117	2	2.49408	A
ah02000144	2	2.99657	A	A		FA0138	2	3.8552	A	A		ah02000144	2	2.99657	A		P0779_1	2	2.24371	A	B		FA0135	2	2.6338	A
FA0138	2	3.8552	H	A		ah02000273	2	4.5126	A	A		FA0138	2	3.8552	A		ah02000117	2	2.49408	A	B		ah02000273	2	4.5126	A
ah02000273	2	4.5126	H	A		FA0778	2	6.72289	A	A		ah02000273	2	4.5126	A		FA2396	2	2.66634	A	B		FA2402	2	4.55806	A
FA2404	2	5.12042	A	A		ad02002418	2	7.14723	A	A		FA2404	2	5.12042	A		ah02000144	2	2.99657	A	B		FA1947	2	7.63399	A
FA0778	2	6.72289	A	A		P0789_1	2	7.77536	A	A		ad02002418	2	7.14723	A		P0782	2	3.292	A	B		ad02003076	2	9.06216	A
ad02002418	2	7.14723	A	A		FA2409	2	8.53672	A	A		FA1947	2	7.63399	A		ah02000253	2	3.99883	A	B		ad02003173	2	9.53616	A
FA2409	2	8.53672	A	B		ad02003076	2	9.06216	A	A		P0789_1	2	7.77536	A		FA1792	2	4.33318	A	B		P0235	2	9.54959	A
ad02003076	2	9.06216	A	B		ad02003173	2	9.53616	A	A		ad02003076	2	9.06216	A		ah02000273	2	4.5126	A	B		P0793	2	10.7449	A
ad02003173	2	9.53616	A	B		AD02003294	2	9.96851	A	A		ad02003173	2	9.53616	A		FA2404	2	5.12042	A	B		ah02000807	2	12.2174	A
AD02003294	2	9.96851	A	B		FA1794	2	10.2775	A	A		P0235	2	9.54959	A		ah02000383	2	5.86979	A	A		ad02004940	2	12.8847	A
P0793	2	10.7449	A	B		P0793	2	10.7449	A	A		AD02003294	2	9.96851	A		ah02000395	2	6.42952	A	A		P1287	2	13.7599	A
ah02000807	2	12.2174	A	B		ah02000807	2	12.2174	A	A		P0793	2	10.7449	A		FA0778	2	6.72289	A	A		ad02006023	2	15.0038	A
ad02004940	2	12.8847	A	B		ad02004940	2	12.8847	A	A		ad02004160	2	11.4498	A		ad02002418	2	7.14723	A	A		ah02001133	2	15.503	A
P1287	2	13.7599	A	B		P1287	2	13.7599	A	A		ah02000807	2	12.2174	A		P0789_1	2	7.77536	A	A		P0799	2	16.1077	A
ad02006023	2	15.0038	A	B		ad02006023	2	15.0038	A	A		ad02004940	2	12.8847	A		ad02003076	2	9.06216	A	A		ah02001272	2	17.4195	A
ah02001133	2	15.503	A	B		ah02001133	2	15.503	A	A		P1287	2	13.7599	A		ad02003173	2	9.53616	A	A		ah02001334	2	18.4697	A
P0799	2	16.1077	A	B		P0799	2	16.1077	A	A		ad02006023	2	15.0038	A		AD02003294	2	9.96851	A	A		AE02002749	2	18.797	-
ah02001272	2	17.4195	A	B		ah02001272	2	17.4195	A	A		ah02001133	2	15.503	A		ad02004160	2	11.4498	A	A		ah02001365(FA0805)	2	19.6074	A
ah02001323	2	18.1351	A	B		ah02001323	2	18.1351	A	A		P0799	2	16.1077	A		ah02000807	2	12.2174	A	A		ah02001405	2	20.1393	A
ah02001334	2	18.4697	A	B		ah02001334	2	18.4697	A	A		AE02002124	2	16.7892	A		ad02004940	2	12.8847	A	A		ad02009160	2	20.6637	A
ah02001353	2	18.7664	A	B		AE02002749	2	18.797	-	A		ah02001272	2	17.4195	A		P1287	2	13.7599	A	A		ah02001499	2	21.1419	A
FA0802	2	18.9829	A	B		ad02008468	2	19.23	A	A		ah02001323	2	18.1351	A		ad02006023	2	15.0038	A	A		ah02001532	2	21.6587	A
ad02008468	2	19.23	A	B		ah02001405	2	20.1393	A	A		ah02001334	2	18.4697	A		ah02001133	2	15.503	A	A		AE02003304	2	22.067	A
ah02001405	2	20.1393	A	B		FA0808	2	20.3552	A	A		AE02002749	2	18.797	A		P0799	2	16.1077	A	A		FA0818	2	23.6707	A
ad02009160	2	20.6637	A	B		ad02009160	2	20.6637	A	B		ad02008468	2	19.23	A		AE02002124	2	16.7892	A	A		ad02011833	2	25.8904	A
ah02001499	2	21.1419	A	B		ah02001499	2	21.1419	A	B		ah02001365	2	19.6074	A		ah02001272	2	17.4195	A	A		ad02013805	2	28.9079	A
ah02001532	2	21.6587	A	B		ah02001532	2	21.6587	A	H		AD02008747	2	19.8186	A		ah02001323	2	18.1351	A	A		ad02015435	2	31.6267	A
AE02003304	2	22.067	A	B		AE02003304	2	22.067	A	H		ah02001405	2	20.1393	A		ah02001334	2	18.4697	A	A		P0268	2	33.0628	A
AD02010300	2	22.7166	A	B		FA2444	2	22.3979	A	A		ad02009160	2	20.6637	A		ah02001365	2	19.6074	A	A		AD02016661	2	33.6855	A
FA1944	2	23.6739	A	B		AD02010300	2	22.7166	A	A		ah02001499	2	21.1419	A		ah02001405	2	20.1393	A	A		P0269	2	34.0027	A
FA2448	2	23.8244	A	B		ah02001778	2	25.623	A	A		ah02001532	2	21.6587	A		FA0808	2	20.3552	A	A		ad02016985	2	34.4846	A
ad02011210	2	24.9368	A	B		ad02011833	2	25.8904	A	A		AE02003304	2	22.067	A		ad02009160	2	20.6637	A	A		ad02017623	2	35.4488	A
ah02001778	2	25.623	A	B		P0817_2	2	26.2421	A	A		FA2446	2	23.222	A		ah02001499	2	21.1419	A	A		P0273	2	35.8847	A
ad02011833	2	25.8904	A	B		ad02012428	2	26.8481	A	A		P0815_2	2	24.1793	A		ah02001532	2	21.6587	A	A		ad02017850	2	35.9328	A
P0817_2	2	26.2421	A	B		ad02012755	2	27.329	A	A		FA0823	2	24.8603	A		AE02003304	2	22.067	A	A
ad02012428	2	26.8481	A	B		AD02013288	2	28.1767	A	A		ah02001778	2	25.623	A		P0280_0	2	23.4827	A	A
ad02012755	2	27.329	A	A		ad02013805	2	28.9079	A	A		ad02011833	2	25.8904	A		FA0825	2	24.993	A	A
FA0180	2	27.8599	A	A		ah02002024	2	29.5031	A	A		P0817_2	2	26.2421	A		ah02001778	2	25.623	A	A
AD02013288	2	28.1767	A	A		ah02002202	2	31.0136	A	A		ad02012428	2	26.8481	A		FA0827	2	25.7613	A	A
ad02013805	2	28.9079	A	A		ad02015435	2	31.6267	A	A		ad02012755	2	27.329	A		ad02011833	2	25.8904	A	A
ah02002024	2	29.5031	A	A		P0268	2	33.0628	A	A		FA0180	2	27.8599	A		ad02012755	2	27.329	A	A
FA2465	2	29.6091	A	A		AD02016661	2	33.6855	A	A		AD02013288	2	28.1767	A		FA2460	2	28.2081	A	A
FA0842	2	30.2257	A	A		P0269	2	34.0027	A	A		ad02013805	2	28.9079	A		ad02013805	2	28.9079	A	A
ah02002202	2	31.0136	A	A		ad02016985	2	34.4846	A	A		FA0841	2	30.0592	A		ah02002024	2	29.5031	A	A
ad02015435	2	31.6267	A	A		ad02017623	2	35.4488	A	A		ah02002202	2	31.0136	A		FA0842	2	30.2257	A	A
P0268	2	33.0628	A	A		P0273	2	35.8847	A	A		ad02015435	2	31.6267	A		ad02015435	2	31.6267	A	A
AD02016661	2	33.6855	A	A		ad02017850	2	35.9328	A	A		FA2469	2	32.5574	A		AD02016661	2	33.6855	A	A
P0269	2	34.0027	A	A								P0268	2	33.0628	A		P0269	2	34.0027	A	A
ad02016985	2	34.4846	A	A								AD02016661	2	33.6855	A		ad02016985	2	34.4846	A	A
ad02017283	2	34.976	A	A								P0269	2	34.0027	A		FA2480	2	34.8394	A	A
ad02017623	2	35.4488	A	A								ad02016985	2	34.4846	A		ad02017623	2	35.4488	A	A
P0273	2	35.8847	A	A								ad02017283	2	34.976	A
ad02017850	2	35.9328	A	A								ad02017623	2	35.4488	A
												FA0189	2	35.6855	H
												P0273	2	35.8847	H
												ad02017850	2	35.9328	H
Chromosome size (Mb)		35.9372				Chromosome size (Mb)		35.9372				Chromosome size (Mb)		35.9372			Chromosome size (Mb)		35.9372				Chromosome size (Mb)		35.9372
ad03000172	3	0.503958	A	A		ad03000172	3	0.503958	A	A		ad03000172	3	0.503958	A		ad03000172	3	0.503958	A	A		FA0191	3	1.21413	A
AE03000267	3	1.82717	A	A		ah03000093	3	1.1645	A	A		ah03000093	3	1.1645	A		ah03000093	3	1.1645	A	A		FA0193	3	2.19642	A
FA0193	3	2.19642	A	A		AE03000267	3	1.82717	A	A		AE03000267	3	1.82717	A		AE03000267	3	1.82717	A	A		P0983	3	4.33005	A
P0982	3	2.85076	A	A		P0982	3	2.85076	A	A		P0982	3	2.85076	A		P0982	3	2.85076	A	A		FA1978	3	5.59857	A
FA2491	3	4.10576	A	A		FA1978	3	5.59857	A	A		P0986_0	3	5.76543	A		FA2490	3	3.49131	A	A		ah03000736	3	7.90374	A
P0986_0	3	5.76543	A	A		P0986_0	3	5.76543	A	A		P1669_1	3	6.4967	A		ah03000498	3	4.99589	B	A		FA2496	3	9.28469	A
FA0874	3	6.08806	A	A		P1669_1	3	6.4967	A	A		FA0202	3	6.74238	A		FA0874	3	6.08806	A	A		AE03002520	3	10.9673	A
P1669_1	3	6.4967	A	A		ah03000736	3	7.90374	A	A		ah03000736	3	7.90374	A		P1669_1	3	6.4967	A	A		AE03002855	3	11.3165	A
FA2002	3	7.40797	A	A		ah03000781	3	8.70083	A	A		FA2009	3	8.25976	A		P0989	3	7.28137	A	A		FA2511	3	12.498	A
ah03000736	3	7.90374	A	A		ah03000947	3	10.3098	A	A		ah03000781	3	8.70083	A		FA2009	3	8.25976	A	A		AD03007152	3	13.3289	A
ah03000781	3	8.70083	A	A		AE03002855	3	11.3165	A	A		ah03000947	3	10.3098	A		ah03000781	3	8.70083	A	A		ah03001245	3	14.9416	A
FA0207	3	9.96423	A	A		FA2007	3	11.561	A	A		AE03002855	3	11.3165	A		ah03000812	3	9.02047	A	A		ah03001384	3	16.7791	A
ah03000947	3	10.3098	A	A		ah03001094	3	12.2736	A	A		FA2007	3	11.561	A		ah03000947	3	10.3098	A	A		AD03008968	3	17.0927	A
AE03002855	3	11.3165	A	A		P1231	3	12.6788	A	A		ah03001094	3	12.2736	A		AE03002855	3	11.3165	A	A		ad03009264	3	17.5146	A
ah03001094	3	12.2736	A	A		ah03001129	3	13.0366	A	A		P1231	3	12.6788	A		P1008_0	3	11.7777	A	A		ad03009571	3	17.9926	A
AD03007152	3	13.3289	A	A		AD03007152	3	13.3289	A	A		AD03007152	3	13.3289	A		ah03001094	3	12.2736	A	A		ah03001486	3	18.5767	A
ah03001245	3	14.9416	A	A		FA2515	3	13.7392	A	A		ah03001245	3	14.9416	A		FA2511	3	12.498	A	A		ad03010383	3	19.4256	A
ad03008447	3	16.1675	A	A		ah03001245	3	14.9416	A	A		AE03003979	3	15.6212	A		AD03007152	3	13.3289	A	A		AD03010432	3	19.4618	A
ah03001384	3	16.7791	A	A		FA0215	3	15.9582	A	A		FA0215	3	15.9582	A		ah03001152	3	13.7768	A	A		P1474	3	19.7198	A
AD03008968	3	17.0927	A	A		ah03001384	3	16.7791	A	A		ah03001384	3	16.7791	A		ah03001245	3	14.9416	A	A		ah03001561	3	20.2517	A
ad03009264	3	17.5146	A	A		AD03008968	3	17.0927	A	A		AD03008968	3	17.0927	A		FA1995	3	16.3437	A	A		ah03001647	3	21.2185	A
ad03009571	3	17.9926	A	A		ad03009264	3	17.5146	A	A		ad03009264	3	17.5146	A		ah03001384	3	16.7791	A	A		AE03005102	3	22.3082	A
ah03001486	3	18.5767	A	A		ad03009571	3	17.9926	A	A		ad03009571	3	17.9926	A		AD03008968	3	17.0927	A	A		ad03012476	3	22.6441	A
ad03010383	3	19.4256	A	A		ah03001486	3	18.5767	A	A		ah03001486	3	18.5767	A		ad03009264	3	17.5146	A	A		ah03001806	3	23.2378	A
AD03010432	3	19.4618	A	A		ad03010383	3	19.4256	A	A		AE03004481	3	19.0059	A		ad03009571	3	17.9926	A	A		AE03005270	3	23.8416	A
P1474	3	19.7198	A	A		AD03010432	3	19.4618	A	A		ad03010383	3	19.4256	A		ah03001486	3	18.5767	A	A		FA0229	3	25.7224	A
ah03001561	3	20.2517	A	A		P1474	3	19.7198	A	A		AD03010432	3	19.4618	A		AE03004481	3	19.0059	A	A		ad03014349	3	26.9522	A
AE03004582	3	20.7101	A	A		ah03001561	3	20.2517	A	A		ah03001561	3	20.2517	A		ad03010383	3	19.4256	A	A		ah03002113	3	28.3178	A
ah03001647	3	21.2185	A	A		AE03004582	3	20.7101	-	A		AE03004582	3	20.7101	A		AD03010432	3	19.4618	A	A		ad03015546	3	30.2786	A
AE03005102	3	22.3082	A	A		ah03001647	3	21.2185	A	A		ah03001647	3	21.2185	A		P1474	3	19.7198	A	A		P0565	3	31.1533	A
ad03012476	3	22.6441	A	A		ah03001697	3	21.9665	A	A		P0559	3	21.6912	A		ah03001561	3	20.2517	A	A		AD03016182	3	31.7827	A
ah03001806	3	23.2378	A	A		AE03005102	3	22.3082	A	A		AE03005102	3	22.3082	A		AE03004582	3	20.7101	A	A		ad03016840	3	33.0736	A
FA0224	3	23.7527	A	A		ad03012476	3	22.6441	A	A		ad03012476	3	22.6441	A		ah03001647	3	21.2185	A	A		ah03002520	3	34.2343	A
AE03005270	3	23.8416	A	A		ah03001806	3	23.2378	A	A		FA0222	3	22.8685	A		ah03001697	3	21.9665	A	A		AD03017735(FA0956)	3	36.0089	A
P1239	3	25.5166	A	A		AE03005270	3	23.8416	A	A		ah03001806	3	23.2378	A		ad03012476	3	22.6441	A	A		FA0246	3	36.3539	A
FA0928	3	25.5604	A	A		ah03001895	3	24.9085	A	A		AE03005270	3	23.8416	A		ah03001806	3	23.2378	A	A
ad03014349	3	26.9522	A	A		P1239	3	25.5166	A	A		ah03001931	3	25.935	A		AE03005270	3	23.8416	A	A
ah03002113	3	28.3178	A	A		ad03014349	3	26.9522	A	A		ad03014349	3	26.9522	A		ah03001895	3	24.9085	A	A
FA0232	3	28.8829	A	A		ah03002113	3	28.3178	A	A		ah03002113	3	28.3178	A		ah03001931	3	25.935	A	A
ah03002169	3	29.544	A	A		P1242	3	28.9674	A	A		FA0232	3	28.8829	A		ad03014349	3	26.9522	A	A
ad03015546	3	30.2786	A	A		ah03002169	3	29.544	A	A		ah03002169	3	29.544	A		ah03002113	3	28.3178	A	A
P0565	3	31.1533	A	A		ad03015546	3	30.2786	A	A		ad03015546	3	30.2786	A		ah03002169	3	29.544	A	A
AD03016182	3	31.7827	A	A		P0565	3	31.1533	A	A		P0565	3	31.1533	A		ad03015546	3	30.2786	A	A
ad03016840	3	33.0736	A	A		AD03016182	3	31.7827	A	A		AD03016182	3	31.7827	A		FA2003	3	30.7094	A	A
AD03017735	3	36.0089	A	A		ah03002382	3	32.3748	A	A		ah03002382	3	32.3748	A		ah03002251	3	30.9153	A	A
P0567	3	36.3807	A	A		ah03002520	3	34.2343	A	A		ad03016840	3	33.0736	A		P0565	3	31.1533	A	A
						AD03017735	3	36.0089	A	A		ah03002520	3	34.2343	A		AD03016182	3	31.7827	A	A
						P0567	3	36.3807	A	A		FA0954	3	35.2044	A		ah03002382	3	32.3748	A	A
												AD03017735	3	36.0089	A		ah03002499	3	33.6356	A	A
												FA0246	3	36.3539	A		ah03002520	3	34.2343	A	A
												P0567	3	36.3807	A		ah03002635	3	34.9098	A	A
																	AD03017735(FA0956)	3	36.0089	A	A
Chromosome size (Mb)		36.4138				Chromosome size (Mb)		36.4138				Chromosome size (Mb)		36.4138			Chromosome size (Mb)		36.4138				Chromosome size (Mb)		36.4138
ad04000001	4	0.010942	A	A		ad04000001	4	0.010942	A	A		ad04000001	4	0.010942	A		ad04000001	4	0.010942	A	A		ad04000001	4	0.010942	A
P0611_2	4	0.717737	A	A		ad04000772	4	1.44491	A	A		P0611_2	4	0.717737	A		P0611_2	4	0.717737	A	A		P0611_2	4	0.717737	A
ad04000772	4	1.44491	A	A		FA2592	4	3.96403	A	A		FA2570	4	1.00094	A		ad04000772	4	1.44491	A	A		ad04000772	4	1.44491	A
ad04002348	4	5.27062	A	A		FA0970	4	4.0492	A	A		ad04000772	4	1.44491	A		FA2583	4	2.43243	A	A		ad04001892	4	4.31109	-
ah04000239	4	6.00495	A	A		ad04002348	4	5.27062	A	A		FA2592	4	3.96403	A		FA0975	4	5.15093	A	A		FA0254	4	4.7657	A
ad04003212	4	6.69745	A	A		ah04000289	4	8.06225	A	A		ad04002348	4	5.27062	B		ad04002348	4	5.27062	A	A		ad04002348	4	5.27062	A
ah04000289	4	8.06225	A	A		ad04003764	4	8.55486	A	A		ah04000239	4	6.00495	B		FA2040	4	6.3157	A	A		ah04000289	4	8.06225	A
ad04003764	4	8.55486	A	A		ad04004169	4	9.50756	A	A		ad04003212	4	6.69745	B		ah04000289	4	8.06225	A	A		ad04003764	4	8.55486	A
ad04004169	4	9.50756	A	A		ah04000406	4	10.0033	A	A		ah04000289	4	8.06225	B		ad04003764	4	8.55486	A	A		ad04004169	4	9.50756	A
ah04000406	4	10.0033	A	A		ad04004439	4	10.4709	A	A		ad04003764	4	8.55486	B		ad04003958	4	9.03896	A	A		ah04000406	4	10.0033	A
ad04004439	4	10.4709	A	A		ah04000424	4	10.7556	A	A		ad04003958	4	9.03896	B		ad04004169	4	9.50756	A	A		ad04004439	4	10.4709	A
ah04000424	4	10.7556	A	A		FA2654	4	11.0608	A	A		ad04004169	4	9.50756	B		ah04000406	4	10.0033	A	A		ah04000424	4	10.7556	A
ad04004876	4	11.4324	A	A		ad04004876	4	11.4324	A	A		ah04000406	4	10.0033	B		ad04004439	4	10.4709	A	A		P1255	4	11.803	A
P1255	4	11.803	A	A		FA2657	4	11.482	A	A		ad04004439	4	10.4709	B		ah04000424	4	10.7556	A	A		AD04005514	4	12.7018	A
AD04005514	4	12.7018	A	A		P1255	4	11.803	A	A		ah04000424	4	10.7556	B		ad04004876	4	11.4324	A	A		P1260	4	13.6486	A
ah04000545	4	13.1384	A	A		AD04005514	4	12.7018	A	A		ad04004876	4	11.4324	B		P1255	4	11.803	A	A		ah04000587	4	14.553	A
P1260	4	13.6486	A	A		ah04000545	4	13.1384	A	A		P1255	4	11.803	B		AD04005514	4	12.7018	A	A		P0302	4	15.8522	A
P0302	4	15.8522	A	A		P0302	4	15.8522	A	A		AD04005514	4	12.7018	B		ah04000545	4	13.1384	A	A		FA0268	4	15.9693	A
AE04004008	4	16.4242	A	A		P0704	4	17.589	A	A		ah04000545	4	13.1384	B		P1260	4	13.6486	A	A		AE04004008	4	16.4242	A
FA1014	4	17.4215	A	A		ah04000665	4	18.2281	A	A		P1260	4	13.6486	B		ah04000587	4	14.553	A	A		ah04000665	4	18.2281	A
FA2698	4	17.6242	A	A		P0706	4	18.7482	A	A		ah04000606	4	14.96	B		FA2020	4	14.653	A	A		P0706	4	18.7482	A
ah04000665	4	18.2281	A	A		P0709_2	4	19.7078	A	A		P0302	4	15.8522	B		FA2692	4	16.5684	A	A		FA2717	4	19.2249	A
P0706	4	18.7482	A	A		FA1024	4	19.9854	A	A		AE04004008	4	16.4242	B		ah04000665	4	18.2281	A	A		P0709_2	4	19.7078	A
P0709_2	4	19.7078	A	A		ah04000782	4	20.4748	A	A		P0704	4	17.589	B		FA3763	4	19.1099	A	A		ah04000782	4	20.4748	A
ah04000782	4	20.4748	A	A		FA2762	4	21.4513	A	A		ah04000665	4	18.2281	B		ah04000782	4	20.4748	A	A		ad04008446	4	22.2589	A
ah04000839	4	21.5642	A	A		AE04005508	4	22.3838	A	B		FA3772	4	19.4109	A		FA1029	4	21.0066	A	A		ad04008616	4	23.5085	A
ad04008446	4	22.2589	A	A		FA2774	4	23.4074	A	B		P0709_2	4	19.7078	A		FA2770	4	22.09	A	A		ad04009074	4	24.4689	A
AE04005508	4	22.3838	A	A		ad04008616	4	23.5085	A	B		ah04000782	4	20.4748	A		ad04008446	4	22.2589	A	A		P0724	4	25.2839	A
ad04008616	4	23.5085	A	A		ad04008913	4	23.982	A	B		ah04000839	4	21.5642	A		ad04008913	4	23.982	A	A		ad04009558	4	25.8984	A
ad04008913	4	23.982	A	A		ad04009074	4	24.4689	A	B		ad04008446	4	22.2589	A		ad04009074	4	24.4689	A	A		AE04005953	4	29.0657	A
ad04009074	4	24.4689	A	A		FA2775	4	24.7282	A	B		FA0278	4	22.4585	A		ad04009379	4	24.9451	A	A		AE04006091	4	29.5761	A
ad04009379	4	24.9451	A	A		ad04009379	4	24.9451	A	B		ad04008616	4	23.5085	B		FA2785	4	26.6504	A	A		P0737	4	30.6949	A
ad04009558	4	25.8984	A	A		P0724	4	25.2839	A	B		ad04009074	4	24.4689	B		AE04005899	4	27.7408	A	A		FA2867	4	31.0635	A
AE04005899	4	27.7408	A	A		ad04009558	4	25.8984	A	B		ad04009379	4	24.9451	B		AE04005953	4	29.0657	B	A		ad04012082	4	31.6564	A
P0732	4	28.3704	A	A		AE04005899	4	27.7408	A	B		ad04009558	4	25.8984	B		FA1808	4	29.434	B	A		ad04012391	4	32.5962	A
AE04005953	4	29.0657	A	A		P0732	4	28.3704	A	B		AE04005899	4	27.7408	B		P0736_2	4	30.2256	B	A		FA2921	4	33.3961	A
AE04006091	4	29.5761	A	A		AE04005953	4	29.0657	A	B		P0732	4	28.3704	B		AE04006558	4	30.5968	B	A		AD04013086	4	34.1541	A
P0737	4	30.6949	A	A		P0737	4	30.6949	A	B		AE04005953	4	29.0657	B		FA2865	4	30.8511	B	A		ad04013270	4	34.5098	A
ad04011815	4	31.1607	A	A		P0738	4	31.2164	A	B		AE04006091	4	29.5761	B		AE04006962	4	31.7685	H	A
ad04012082	4	31.6564	A	A		ad04012082	4	31.6564	A	B		P0737	4	30.6949	B		ah04001409	4	32.1843	B	A
ad04012391	4	32.5962	A	A		ad04012391	4	32.5962	A	B		P0738	4	31.2164	B		FA2923	4	33.5174	B	A
ah04001488	4	33.1247	A	A		AD04013086	4	34.1541	A	B		ad04012391	4	32.5962	B		AD04013086	4	34.1541	B	A
AD04013086	4	34.1541	A	A		ad04013270	4	34.5098	A	B		ad04012889	4	33.5508	B		AD04013513	4	34.9348	B	A
ad04013270	4	34.5098	A	A								AD04013086	4	34.1541	B		ah04001595	4	35.3341	B	A
AD04013513	4	34.9348	A	A								ad04013270	4	34.5098	B
FA2938	4	35.1529	A	A								AD04013513	4	34.9348	B
												FA2939	4	35.1946	B
Chromosome size (Mb)		35.5027				Chromosome size (Mb)		35.5027				Chromosome size (Mb)		35.5027			Chromosome size (Mb)		35.5027				Chromosome size (Mb)		35.5027
FA1067	5	0.075314	A	A		FA1067	5	0.075314	A	A		ad05000001	5	0.026965	A		ad05000001	5	0.026965	A	A		FA1067	5	0.075314	B
ad05000849	5	1.93099	A	A		ah05000101	5	1.52253	A	A		FA2053	5	0.866193	A		ah05000039	5	0.416971	A	A		FA0305	5	2.00795	A
ah05000167	5	2.53127	A	A		ad05000849	5	1.93099	A	A		ad05000849	5	1.93099	A		FA2943	5	0.641051	A	A		FA2072	5	3.2209	A
ad05001240	5	2.88557	A	A		ah05000167	5	2.53127	A	A		FA0306	5	2.36085	A		ah05000101	5	1.52253	A	A		FA2058	5	4.75485	A
ad05001453	5	3.36652	A	A		ad05001240	5	2.88557	A	A		ah05000167	5	2.53127	A		ad05000849	5	1.93099	A	A		P0358	5	6.1923	A
FA2953	5	5.8013	A	A		ad05001453	5	3.36652	A	A		ad05001240	5	2.88557	A		ah05000167	5	2.53127	A	A		P0752_2	5	6.86127	A
P0752_2	5	6.86127	A	A		P0750_0	5	4.789	A	A		FA1076	5	3.68181	A		FA2072	5	3.2209	A	A		ah05000411	5	7.56358	A
FA2957	5	7.46501	A	A		FA2953	5	5.8013	A	A		P0750_0	5	4.789	A		AE05000759	5	3.99128	A	A		P1582	5	8.28804	A
ah05000411	5	7.56358	A	A		P0358	5	6.1923	A	A		P0752_2	5	6.86127	A		P0750_0	5	4.789	A	A		FA1092	5	10.7939	A
P1582	5	8.28804	A	A		P0752_2	5	6.86127	A	A		ah05000411	5	7.56358	A		P0752_2	5	6.86127	A	A		ad05003762	5	12.3852	-
FA1092	5	10.7939	A	A		ah05000411	5	7.56358	A	A		P1582	5	8.28804	A		ah05000411	5	7.56358	A	A		AD05003938	5	13.9836	A
FA1094	5	12.0138	A	A		FA1085	5	7.88005	A	A		FA2075	5	9.51967	A		P1582	5	8.28804	A	A		ad05004734	5	15.7529	A
AD05003938	5	13.9836	A	A		P1582	5	8.28804	A	A		ah05000536	5	9.62791	A		P1806	5	8.85054	A	A		ah05000896	5	16.9983	A
ad05004734	5	15.7529	A	A		ah05000536	5	9.62791	A	A		FA1094	5	12.0138	A		ah05000536	5	9.62791	A	A		ad05005823	5	17.6339	A
ah05000896	5	16.9983	A	A		ah05000562	5	10.9984	A	A		ad05003762	5	12.3852	A		ah05000544	5	10.2374	A	A		ah05001027	5	19.2574	A
ad05005823	5	17.6339	A	A		ah05000580	5	11.6473	A	A		AD05003938	5	13.9836	A		ah05000562	5	10.9984	A	A		ad05007250	5	20.0144	A
FA2070	5	18.4689	A	A		ah05000595	5	12.0863	A	A		ad05004734	5	15.7529	A		ah05000580	5	11.6473	A	A		FA1117	5	21.3878	A
ah05001027	5	19.2574	A	A		ah05000605	5	12.7907	A	A		ah05000829	5	16.469	A		ah05000595	5	12.0863	A	A		P1128	5	22.9117	A
ad05007250	5	20.0144	A	A		P1590	5	13.0947	A	A		ah05000896	5	16.9983	A		ah05000605	5	12.7907	A	A		ah05001560	5	26.2547	A
AD05008445	5	21.9422	A	A		AD05003938	5	13.9836	A	A		FA2049	5	17.1515	A		P1590	5	13.0947	A	A		P1138	5	27.4755	A
P1126	5	22.2947	A	A		ad05004734	5	15.7529	A	A		ad05005823	5	17.6339	A		ah05000662	5	13.5669	A	A		AD05011946	5	28.0702	A
P1128	5	22.9117	A	A		ad05005823	5	17.6339	A	A		FA2968	5	18.6412	A		ah05000677	5	13.6863	A	A		AE05006228	5	28.4153	A
ad05009733	5	24.2601	A	A		P1381	5	18.6444	A	A		ad05007250	5	20.0144	A		AD05003938	5	13.9836	A	A		FA1127	5	28.7262	A
P1382	5	25.7006	A	A		ad05007250	5	20.0144	A	A		ah05001245	5	21.3322	A		ad05004734	5	15.7529	A	A		ad05012520	5	29.0649	-
ah05001560	5	26.2547	A	A		FA2065	5	21.3101	B	A		AD05008445	5	21.9422	A		ah05000829	5	16.469	A	A		FA1132	5	29.7544	A
P1138	5	27.4755	A	A		AD05008445	5	21.9422	B	A		P1128	5	22.9117	A		ad05005823	5	17.6339	A	A
AD05011946	5	28.0702	A	A		P1126	5	22.2947	B	-		FA2972	5	23.9929	A		P1381	5	18.6444	A	A
AE05006228	5	28.4153	A	A		P1128	5	22.9117	B	H		P1132	5	25.0089	A		ah05001027	5	19.2574	A	A
ah05001810	5	29.5272	A	A		ad05009733	5	24.2601	B	H		P1382	5	25.7006	A		ad05007250	5	20.0144	A	A
FA1132	5	29.7544	A	A		P1382	5	25.7006	B	H		ah05001560	5	26.2547	A		FA2971	5	20.4417	A	A
						ah05001560	5	26.2547	B	H		AD05011295	5	26.9271	A		ah05001245	5	21.3322	A	A
						P1138	5	27.4755	B	H		P1138	5	27.4755	A		AD05008445	5	21.9422	A	A
						FA2060	5	27.851	B	H		AD05011946	5	28.0702	A		P1126	5	22.2947	A	A
						AD05011946	5	28.0702	B	A		AE05006228	5	28.4153	A		P1128	5	22.9117	A	A
						AE05006228	5	28.4153	B	A		ad05012520	5	29.0649	A		ad05009733	5	24.2601	A	A
						FA0351	5	28.9049	A	A		ah05001810	5	29.5272	A		P1132	5	25.0089	A	A
						ah05001810	5	29.5272	A	A		AE05006427	5	29.7544	A		FA1122	5	26.2473	A	A
																	ah05001560	5	26.2547	A	A
																	AD05011295	5	26.9271	A	A
																	P1138	5	27.4755	A	A
																	AD05011946	5	28.0702	A	A
																	AE05006228	5	28.4153	A	A
																	ah05001749	5	28.7794	A	A
																	ad05012520	5	29.0649	A	A
																	ah05001810	5	29.5272	A	A
																	AE05006427	5	29.7544	A	A
Chromosome size (Mb)		29.958				Chromosome size (Mb)		29.9584				Chromosome size (Mb)		29.9584			Chromosome size (Mb)		29.9584				Chromosome size (Mb)		29.9584
FA1133	6	0.001546	A	A		P0571_2	6	2.25347	A	A		ad06000001(FA1133)	6	0.001546	A		ad06000001	6	0.001546	A	A		FA2092	6	0.71108	A
ad06000476	6	1.07609	A	A		AE06000040	6	2.81054	A	A		FA0356	6	0.776092	A		FA3861	6	0.71108	A	A		AE06000040	6	2.81054	A
FA3874	6	1.37192	A	A		ad06001761	6	4.31509	A	A		ah06000142	6	1.94528	A		P0570	6	1.76025	A	A		ad06001761	6	4.31509	A
P0570	6	1.76025	A	A		P0040_4	6	8.01264	A	A		FA3897	6	2.01295	A		ah06000142	6	1.94528	A	A		FA3957	6	7.87767	A
P0571_2	6	2.25347	A	A		P0030	6	9.09439	A	A		P0571_2	6	2.25347	A		P0571_2	6	2.25347	A	A		P0040_4	6	8.01264	A
AE06000040	6	2.81054	A	A		ah06000580	6	10.0911	A	A		AE06000040	6	2.81054	A		AE06000040(FA1140)	6	2.81054	A	A		FA3012	6	8.362	A
ad06001761	6	4.31509	A	A		ad06004012	6	10.9564	A	A		ad06001761	6	4.31509	A		ad06001761	6	4.31509	A	A		P0030	6	9.09439	A
FA0364	6	4.44007	A	A		ad06004441	6	11.9259	A	A		ad06002170	6	5.75833	A		AE06001672	6	6.30698	A	A		ah06000580	6	10.0911	A
ad06002170	6	5.75833	A	A		P0586_2	6	12.4356	A	A		AE06001672	6	6.30698	A		ah06000474	6	6.98119	A	A		ad06004012	6	10.9564	A
FA2083	6	5.92378	A	A		ah06000652	6	12.9392	A	A		FA3006	6	6.93023	A		FA2104	6	7.64699	A	A		P0586_2	6	12.4356	A
FA1149	6	6.56034	A	A		ah06000736	6	14.0092	A	A		P0040_4	6	8.01264	A		AE06002117	6	8.48931	A	A		ah06000652	6	12.9392	A
FA0369	6	7.25455	A	A		ah06000774	6	14.431	A	A		FA3012	6	8.362	A		P0030	6	9.09439	A	A		FA3034	6	15.1438	A
ad06002588	6	7.67274	A	A		AD06006320	6	14.9386	A	A		P0030	6	9.09439	A		ad06003409	6	9.58726	A	A		AD06008087	6	17.5399	A
FA3956	6	7.83357	A	A		ad06006513	6	15.2702	A	A		FA3997	6	9.63712	A		ah06000580	6	10.0911	A	A		AE06003902	6	18.7987	A
P0040_4	6	8.01264	A	A		ad06006654	6	15.4226	A	A		ah06000580	6	10.0911	A		AD06003748	6	10.4493	A	A		AE06003911	6	19.8171	A
P0030	6	9.09439	A	A		ah06000839	6	15.4915	A	A		AD06003748	6	10.4493	A		ah06000585	6	10.5531	A	A		AE06004271	6	20.5047	A
ad06003409	6	9.58726	A	A		AD06007208	6	16.2255	A	A		ad06004267	6	11.4351	A		ad06004441	6	11.9259	A	A		P0596_2	6	22.6995	A
FA3998	6	9.67719	A	A		ad06007670	6	16.8581	A	A		ad06004441	6	11.9259	A		P0586_2	6	12.4356	A	A		ah06001297	6	23.0973	A
ah06000580	6	10.0911	A	A		AD06008087	6	17.5399	A	A		P0586_2	6	12.4356	A		ah06000652	6	12.9392	A	A		FA3052	6	23.5414	A
AD06003748	6	10.4493	A	A		AD06008483	6	18.2024	A	A		ah06000652	6	12.9392	A		ah06000736	6	14.0092	A	A		ad06010939	6	23.5602	A
FA3026	6	10.8079	A	A		AD06008509	6	18.5929	A	A		FA0377	6	13.7368	A		ah06000774	6	14.431	A	A		FA3054	6	24.0045	A
ad06004012	6	10.9564	A	A		AE06003902	6	18.7987	A	A		ah06000736	6	14.0092	A		AD06006320	6	14.9386	A	A		AE06005506	6	25.0947	A
ad06004267	6	11.4351	A	A		AE06003911	6	19.8171	A	A		ah06000774	6	14.431	A		ad06006654	6	15.4226	A	A		FA0404	6	27.8752	A
ad06004441	6	11.9259	A	A		AE06004271(FA1184)	6	20.5047	A	A		ad06006231	6	14.7909	A		ah06000839	6	15.4915	A	A		ah06001883	6	29.6494	A
P0586_2	6	12.4356	A	A		AE06004521	6	21.3511	A	A		AD06006320	6	14.9386	A		AD06007208	6	16.2255	A	A		AE06006239	6	30.1439	A
ah06000652	6	12.9392	A	A		P0027	6	21.9654	A	A		ad06006654	6	15.4226	A		AD06008087	6	17.5399	A	A		FA3072	6	30.3719	A
ah06000736	6	14.0092	A	A		P0596_2	6	22.6995	A	A		ah06000839	6	15.4915	A		AD06008483	6	18.2024	A	A
ah06000774	6	14.431	A	A		ah06001297	6	23.0973	A	A		AD06007208	6	16.2255	A		AD06008509	6	18.5929	A	A
AD06006320	6	14.9386	A	A		P0053	6	23.3059	A	A		AD06008087	6	17.5399	A		AE06003902	6	18.7987	A	A
ad06006513	6	15.2702	A	A		ad06010939	6	23.5602	A	A		AD06008483	6	18.2024	A		AE06003911	6	19.8171	A	A
ad06006654	6	15.4226	A	A		ad06011151	6	24.0444	A	A		AD06008509	6	18.5929	A		AE06004271	6	20.5047	A	A
ah06000839	6	15.4915	A	A		P0054	6	24.291	A	A		AE06003902	6	18.7987	A		AE06004521	6	21.3511	A	A
FA1831	6	15.784	A	A		FA0398	6	24.9971	A	A		ah06001072	6	19.1547	A		P0027	6	21.9654	A	A
AD06007208	6	16.2255	A	A		ah06001497	6	25.6788	A	A		AE06003911	6	19.8171	A		P0596_2	6	22.6995	A	A
ad06007670	6	16.8581	A	A		ad06012647	6	26.9339	A	A		AE06004271	6	20.5047	A		ah06001297	6	23.0973	A	A
FA3038	6	16.9512	A	A		ad06013500	6	28.8376	-	A		P0596_2	6	22.6995	A		ad06010939	6	23.5602	A	A
AD06008087	6	17.5399	A	A		P0606_1	6	29.1455	A	A		ah06001297	6	23.0973	A		P0054	6	24.291	A	A
AD06008483	6	18.2024	A	A		ah06001883	6	29.6494	A	A		ad06010939	6	23.5602	A		AE06005506	6	25.0947	A	A
AD06008509	6	18.5929	A	A		AE06006239	6	30.1439	A	A		ad06011151	6	24.0444	A		FA1833	6	25.15	A	A
AE06003902	6	18.7987	A	A		AD06014592	6	31.2087	A	A		P0054	6	24.291	A		ah06001497	6	25.6788	A	A
AE06003911	6	19.8171	A	A								ah06001497	6	25.6788	A		FA3059	6	26.2882	A	A
AE06004271	6	20.5047	A	A								AD06012345	6	26.4062	A		ad06012647	6	26.9339	A	A
AE06004521	6	21.3511	A	A								FA3060	6	26.7863	A		AE06005770	6	28.2747	A	A
P0027	6	21.9654	A	A								ad06012647	6	26.9339	A		ah06001883	6	29.6494	A	A
P0596_2	6	22.6995	A	A								FA0403	6	27.3893	A		AE06006239	6	30.1439	A	A
ah06001297	6	23.0973	A	A								FA1208	6	28.2121	A		AD06014592	6	31.2087	A	A
P0053	6	23.3059	A	A								AE06005770	6	28.2747	A
ad06010939	6	23.5602	A	A								P0606_1	6	29.1455	A
ad06011151	6	24.0444	A	A								ah06001883	6	29.6494	A
FA0398	6	24.9971	A	A								AE06006239	6	30.1439	A
ah06001497	6	25.6788	A	A								AD06014592	6	31.2087	A
AD06012345	6	26.4062	A	A
ad06012647	6	26.9339	A	A
FA3062	6	27.3045	A	A
P0606_1	6	29.1455	A	A
ah06001883	6	29.6494	A	A
AE06006239	6	30.1439	A	A
ad06014393	6	30.7606	A	A
AD06014592	6	31.2087	A	A
Chromosome size (Mb)		31.249				Chromosome size (Mb)		31.2488				Chromosome size (Mb)		31.2488			Chromosome size (Mb)		31.2488				Chromosome size (Mb)		31.2488
FA3074	7	0.016195	A	A		FA3074	7	0.016195	A	A		AE07000190	7	0.66827	A		FA3074	7	0.016195	A	A		AD07000632	7	1.04665	A
AD07000632	7	1.04665	A	A		AE07000190	7	0.66827	A	A		AD07000632	7	1.04665	A		AE07000190	7	0.66827	A	A		ad07000805	7	1.44577	A
ad07000805	7	1.44577	A	A		AD07000632	7	1.04665	A	A		ad07000805	7	1.44577	A		AD07000632	7	1.04665	A	A		ah07000080	7	1.78618	A
ah07000080	7	1.78618	A	A		ad07000805	7	1.44577	A	A		ah07000080	7	1.78618	A		ad07000805	7	1.44577	A	A		ad07001335	7	2.33837	A
ad07001335	7	2.33837	A	A		ah07000080	7	1.78618	A	A		ad07001335	7	2.33837	A		ah07000080	7	1.78618	A	A		ad07001571	7	3.28522	A
FA1838	7	2.86519	A	A		ad07001335	7	2.33837	A	A		ad07001571	7	3.28522	A		ad07001335	7	2.33837	A	A		AE07000531	7	3.84228	A
ad07001571	7	3.28522	A	A		FA1227	7	3.11757	A	A		AE07000531	7	3.84228	A		ad07001571	7	3.28522	A	A		FA1237	7	5.61229	A
AE07000531	7	3.84228	A	A		FA0420	7	3.71982	A	A		ad07002176	7	5.61229	A		FA0420	7	3.71982	A	A		FA4072	7	8.60208	A
ad07002176	7	5.61229	A	A		AE07000531	7	3.84228	A	A		ah07000320	7	6.01502	A		AE07000531	7	3.84228	A	A		P0069	7	11.0746	A
FA4038	7	6.95787	A	A		ah07000249	7	4.99662	-	A		P0346	7	6.76424	A		ah07000249	7	4.99662	A	A		AE07001573	7	11.6231	A
AE07000879	7	7.23373	A	A		ad07002176	7	5.61229	A	A		AE07000879	7	7.23373	A		ad07002176	7	5.61229	A	A		FA3115	7	13.5147	A
FA3096	7	7.79893	A	A		P0346	7	6.76424	A	A		ah07000484	7	8.46984	A		FA4038	7	6.95787	A	A		FA2143	7	13.7502	A
ah07000484	7	8.46984	A	A		AE07000879	7	7.23373	A	A		P0849	7	9.10945	A		FA3096	7	7.79893	A	A		FA1263	7	16.9614	A
P0849	7	9.10945	A	A		ah07000484	7	8.46984	A	A		ad07003952	7	9.44969	A		FA4070	7	8.52674	A	A		FA1271	7	18.4549	A
ad07003952	7	9.44969	A	A		P0849	7	9.10945	A	A		ad07004097	7	9.92281	A		FA3101	7	10.2246	A	A		P0853	7	18.8051	A
ad07004097	7	9.92281	A	A		ad07003952	7	9.44969	A	A		ah07000590	7	10.313	A		ah07000660	7	11.5174	A	A		ah07001035	7	19.3401	A
ah07000590	7	10.313	A	A		ad07004097	7	9.92281	A	A		ah07000599	7	10.7407	A		ah07000686	7	12.8098	A	A		FA1843	7	20.7232	A
FA4102	7	10.5488	A	A		ah07000590	7	10.313	A	A		ah07000660	7	11.5174	A		ah07000697	7	13.3163	A	A		ad07009572	7	22.0866	A
ah07000599	7	10.7407	A	A		ah07000599	7	10.7407	-	A		ah07000686	7	12.8098	A		ad07005911	7	13.9966	A	A		ah07001325	7	23.3499	A
FA3107	7	11.6851	A	A		ah07000686	7	12.8098	A	A		ah07000697	7	13.3163	A		ad07005937	7	14.505	A	A		ad07011547	7	25.4036	A
ah07000686	7	12.8098	A	A		ah07000697	7	13.3163	A	A		FA3116	7	13.5649	A		P0078	7	15.2076	A	A		P0388	7	27.5546	A
ah07000697	7	13.3163	A	A		ad07005937	7	14.505	A	A		ad07005911	7	13.9966	A		ah07000838	7	16.4523	A	A		FA2138	7	29.5295	A
ad07005937	7	14.505	A	A		P0078	7	15.2076	A	A		ad07005937	7	14.505	A		P0082	7	17.1178	A	A
FA3118	7	14.5354	A	A		ah07000838	7	16.4523	A	A		P0078	7	15.2076	A		P0375_0	7	18.2058	A	A
P0078	7	15.2076	A	A		P0082	7	17.1178	A	A		ah07000838	7	16.4523	A		FA3128	7	18.5455	A	A
ah07000838	7	16.4523	A	A		P0375_0	7	18.2058	A	A		P0082	7	17.1178	A		P0853	7	18.8051	A	A
P0082	7	17.1178	A	A		P0853	7	18.8051	A	A		FA3126	7	18.2039	A		FA1272	7	19.0889	A	A
P0853	7	18.8051	A	A		ah07001035	7	19.3401	A	A		P0375_0	7	18.2058	A		ah07001035	7	19.3401	A	A
ah07001035	7	19.3401	A	A		AD07008912	7	21.1434	A	A		P0853	7	18.8051	A		ah07001089	7	19.9899	A	A
FA1275	7	20.1893	A	A		ad07009210	7	21.6144	-	A		ah07001035	7	19.3401	A		AD07008912	7	21.1434	A	A
AD07008912	7	21.1434	A	A		ad07009572	7	22.0866	A	A		FA1843	7	20.7232	A		ad07009572	7	22.0866	A	A
ad07009210	7	21.6144	A	A		ah07001284	7	22.8238	A	A		ad07009572	7	22.0866	A		ah07001325	7	23.3499	A	A
ad07009572	7	22.0866	A	A		ah07001325	7	23.3499	A	A		ah07001284	7	22.8238	A		ad07010740	7	23.9826	A	A
ah07001284	7	22.8238	A	A		FA0458	7	23.4135	A	A		ad07010740	7	23.9826	A		P0864	7	24.7931	A	A
ah07001325	7	23.3499	A	A		ad07010740	7	23.9826	-	A		ad07011547	7	25.4036	A		FA1294	7	25.1281	A	A
ad07010740	7	23.9826	A	A		ad07011547	7	25.4036	A	A		ad07012281	7	26.8261	A		ad07012281	7	26.8261	A	A
ad07011547	7	25.4036	A	A		ad07012281	7	26.8261	A	A		P0388	7	27.5546	A		P0388	7	27.5546	A	A
ad07012281	7	26.8261	A	A		FA0466	7	27.0508	A	A		FA3155	7	28.1675	A		ah07001638	7	28.2507	A	A
P0388	7	27.5546	A	A		P0388	7	27.5546	A	A		ah07001638	7	28.2507	A		AE07006255	7	29.0038	A	A
ah07001638	7	28.2507	A	A		ah07001638	7	28.2507	A	A		AE07006255	7	29.0038	A		FA3157	7	29.1888	A	A
AE07006255	7	29.0038	A	A		FA3156	7	28.6759	A	A		FA2138	7	29.5295	A		ad07013567	7	29.6689	A	A
ad07013567	7	29.6689	A	A		AE07006255	7	29.0038	A	A
						ad07013567	7	29.6689	A	A
Chromosome size (Mb)		29.698				Chromosome size (Mb)		29.6976				Chromosome size (Mb)		29.6976			Chromosome size (Mb)		29.6976				Chromosome size (Mb)		29.6976
ad08000001	8	0.004172	A	A		ah08000031	8	0.4183	A	A		ah08000031	8	0.4183	A		ah08000031	8	0.4183	A	A		ah08000031	8	0.4183	A
AD08000320	8	0.979879	A	A		ad08000934	8	2.37832	A	A		FA4113	8	0.78266	A		FA4113	8	0.78266	A	A		FA4159	8	2.52388	A
FA4130	8	1.5014	A	A		ad08001436	8	3.80476	A	A		ad08000934	8	2.37832	A		ad08000934	8	2.37832	A	A		P0400_1	8	4.50008	A
ad08000934	8	2.37832	A	A		P0400_1	8	4.50008	A	A		FA3162	8	2.81215	A		P0396	8	2.43587	A	A		ah08000273	8	4.94754	A
P0396	8	2.43587	A	A		ad08002362	8	5.7111	A	A		P0400_1	8	4.50008	A		ae08000209	8	2.85705	A	A		ad08002362	8	5.7111	A
FA3162	8	2.81215	A	A		AE08001375	8	6.25542	A	A		ah08000273	8	4.94754	A		FA2171	8	3.58388	A	A		AE08001375	8	6.25542	A
ad08001211	8	3.33161	A	A		ad08002726	8	7.13593	A	A		ad08002362	8	5.7111	A		ad08001436	8	3.80476	A	A		AE08001831	8	6.69467	A
ad08001436	8	3.80476	A	A		ah08000448	8	8.30648	A	A		AE08001375	8	6.25542	A		P0400_1	8	4.50008	A	A		FA0484	8	8.0243	A
P0400_1	8	4.50008	A	A		FA0485	8	8.44346	A	A		ad08002726	8	7.13593	A		ah08000273	8	4.94754	A	A		AE08002244	8	9.63256	A
ah08000273	8	4.94754	A	A		AE08001831	8	9.03112	A	A		ah08000448	8	8.30648	A		ad08002362	8	5.7111	A	A		ad08004275	8	10.4666	A
FA3167	8	5.37033	A	A		FA3175	8	9.33912	A	A		FA0485	8	8.44346	A		AE08001375	8	6.25542	A	A		ah08000659	8	11.7408	A
ad08002362	8	5.7111	A	A		AE08002244	8	9.63256	A	A		FA0487	8	9.23817	A		ad08002726	8	7.13593	A	A		ah08000696	8	12.9172	-
AE08001375	8	6.25542	A	A		ad08004275	8	10.4666	A	A		AE08002244	8	9.63256	A		ah08000448	8	8.30648	A	A		P1164	8	13.9389	A
ad08002726	8	7.13593	A	A		ah08000659	8	11.7408	A	A		ad08004275	8	10.4666	A		FA3173	8	8.33265	A	A		P0893	8	14.3267	A
FA3171	8	7.76235	A	A		FA1350	8	12.8633	A	A		ah08000659	8	11.7408	A		AE08002244	8	9.63256	A	A		ad08006122	8	15.1265	A
ah08000448	8	8.30648	A	A		P1164	8	13.9389	A	A		P1164	8	13.9389	A		ad08004275	8	10.4666	A	A		ah08000815	8	15.6639	A
FA3173	8	8.33265	A	A		P0893	8	14.3267	A	A		P0893	8	14.3267	A		ah08000659	8	11.7408	A	A		ah08000850	8	16.3954	A
AE08001831	8	9.03112	A	A		ad08006122	8	15.1265	A	A		ad08006122	8	15.1265	A		ah08000696	8	12.9172	A	A		P0413-2	8	17.5717	A
FA3175	8	9.33912	A	A		ah08000815	8	15.6639	A	A		ah08000815	8	15.6639	A		P1164	8	13.9389	A	A		ah08000978	8	17.9263	A
AE08002244	8	9.63256	A	A		ah08000850	8	16.3954	A	A		FA2156	8	16.4519	A		P0893	8	14.3267	A	A		ad08007619	8	18.4518	A
ad08004275	8	10.4666	A	A		P0413-2	8	17.5717	A	A		P0413-2	8	17.5717	A		ad08006122	8	15.1265	A	A		P0419-2	8	21.0126	A
ah08000659	8	11.7408	A	A		ah08000978	8	17.9263	A	A		ah08000978	8	17.9263	A		ah08000815	8	15.6639	A	A		ad08009365	8	21.7904	A
P1164	8	13.9389	A	A		ad08007619	8	18.4518	A	A		ad08007619	8	18.4518	A		ah08000850	8	16.3954	A	A		AD08009714	8	22.2646	A
P0893	8	14.3267	A	A		ah08001069	8	18.8744	A	A		ad08008549	8	20.3589	A		P0413-2	8	17.5717	A	A		FA3210	8	22.4776	A
ad08006122	8	15.1265	A	A		P0419-2	8	21.0126	A	A		FA3208	8	20.8009	A		ah08000978	8	17.9263	A	A		P1173_2	8	22.9939	A
ah08000815	8	15.6639	A	A		ad08009365	8	21.7904	A	A		P0419-2	8	21.0126	A		ad08007619	8	18.4518	A	A		FA1392	8	25.5945	A
ah08000850	8	16.3954	A	A		AD08009714	8	22.2646	A	A		ad08009365	8	21.7904	A		ah08001127	8	19.4181	A	A		P0425-4	8	27.9943	A
P0413-2	8	17.5717	A	A		P1173_2	8	22.9939	A	A		FA0507	8	22.1473	A		ah08001179	8	19.9059	A	A		FA2151	8	28.3402	A
ah08000978	8	17.9263	A	A		ad08010572	8	23.6553	A	A		AD08009714	8	22.2646	A		ad08008549	8	20.3589	A	A
ad08007619	8	18.4518	A	A		ad08010578	8	24.0312	A	A		P1173_2	8	22.9939	A		P0419-2	8	21.0126	A	A
P0419-2	8	21.0126	A	A		FA1391	8	25.4511	A	A		ad08010572	8	23.6553	A		ad08009365	8	21.7904	A	A
FA1382	8	21.2359	B	A		ad08011313	8	26.0606	A	A		ad08010578	8	24.0312	A		AD08009714	8	22.2646	A	A
ad08009365	8	21.7904	B	A		AD08011632	8	26.7546	A	A		ad08011313	8	26.0606	A		P1173_2	8	22.9939	A	A
FA0507	8	22.1473	B	A		FA1396	8	26.7882	A	A		AD08011632	8	26.7546	A		ad08010572	8	23.6553	A	A
AD08009714	8	22.2646	A	A		P0425-4	8	27.9943	A	A		P0425-4	8	27.9943	A		ad08010578	8	24.0312	A	A
P1173_2	8	22.9939	A	A		P0453	8	28.4078	A	A							FA2178	8	26.1284	A	A
ad08010572	8	23.6553	A	A													AD08011632	8	26.7546	A	A
ad08010578	8	24.0312	A	A													P0425-4	8	27.9943	A	A
ad08010736	8	24.6323	A	A
FA0514	8	24.6907	A	A
ad08011313	8	26.0606	A	A
AD08011632	8	26.7546	A	A
FA3216	8	27.2757	A	A
P0425-4	8	27.9943	A	A
P0453	8	28.4078	A	A
ad08012611	8	28.4374	A	A
Chromosome size (Mb)		28.443				Chromosome size (Mb)		28.443				Chromosome size (Mb)		28.443			Chromosome size (Mb)		28.443				Chromosome size (Mb)		28.443
AD09000002	9	0.067669	A	A		AD09000002	9	0.067669	A	A		FA0522	9	0.160055	A		FA1403	9	0.420995	A	A		ah09000176	9	3.38493	A
FA3219	9	1.1471	A	A		FA3217	9	0.43156	A	A		FA1403	9	0.420995	A		AE09000152	9	0.999059	A	A		ah09000235	9	3.96408	A
FA3221	9	1.64256	A	A		P1654	9	1.81793	A	A		FA3222	9	2.03146	A		ah09000176	9	3.38493	A	A		ah09000267	9	4.38219	A
AE09001036	9	2.75	A	A		AE09001036	9	2.75	A	A		ah09000176	9	3.38493	A		ah09000235	9	3.96408	A	A		ad09003371	9	6.56762	A
ah09000176	9	3.38493	A	A		AE09001040	9	2.88717	A	A		ah09000235	9	3.96408	A		ah09000267	9	4.38219	A	A		ad09003928	9	7.99918	A
ah09000235	9	3.96408	A	A		ah09000235	9	3.96408	A	A		ah09000267	9	4.38219	A		AE09001720	9	4.93108	A	A		ah09000329	9	8.96684	A
ah09000267	9	4.38219	A	A		ah09000267	9	4.38219	A	A		ad09003568	9	7.04805	A		P1344	9	5.4546	A	A		FA0538	9	11.0385	A
ad09003371	9	6.56762	A	A		FA3231	9	5.76736	A	A		ah09000302	9	7.10203	A		FA3231	9	5.76736	A	A		FA3241	9	12.3494	A
ad09003568	9	7.04805	A	A		ad09003568	9	7.04805	A	A		AD09003729	9	7.44446	A		ah09000302	9	7.10203	A	A		FA3244	9	13.3836	A
FA1418	9	7.44446	A	A		ah09000302	9	7.10203	A	A		AE09003268	9	7.79149	A		ad09003928	9	7.99918	A	A		FA2195	9	14.0014	A
AE09003268	9	7.79149	A	A		AE09003268	9	7.79149	A	A		ad09003928	9	7.99918	A		ah09000329	9	8.96684	A	A		AE09005328	9	15.3492	A
FA3233	9	7.85034	A	A		ad09003928	9	7.99918	A	A		AD09004040	9	8.56099	A		ah09000398	9	9.48588	A	A		AE09005437	9	16.8031	A
ad09003928	9	7.99918	A	A		ah09000437	9	10.3419	A	A		FA4536	9	9.85996	A		FA3237	9	9.78497	A	A		P0164	9	18.6712	A
ah09000437	9	10.3419	A	A		ah09000464	9	11.3238	A	A		ah09000437	9	10.3419	A		ah09000437	9	10.3419	A	A		AE09005804	9	21.2388	A
ah09000464	9	11.3238	A	A		ad09005317	9	11.7593	A	A		ad09004904	9	10.8485	A		ah09000464	9	11.3238	A	A		P0171	9	21.8315	A
ad09005317	9	11.7593	A	A		FA3241	9	12.3494	A	A		ah09000464	9	11.3238	A		ad09005317	9	11.7593	A	A		ad09011021	9	22.9389	A
ad09005901	9	12.7128	A	A		ad09005901	9	12.7128	A	A		ad09005317	9	11.7593	A		ad09005901(FA1430)	9	12.7128	A	A
FA3244	9	13.3836	A	A		FA3244	9	13.3836	A	A		ah09000616	9	14.8423	A		P0157	9	13.5557	A	A
FA1864	9	13.7315	A	A		AD09006476	9	14.0499	A	A		AE09005328	9	15.3492	A		FA1864	9	13.7315	A	A
AD09006476	9	14.0499	A	A		ah09000616	9	14.8423	A	A		ad09007574	9	15.988	A		AD09006476	9	14.0499	A	A
ah09000616	9	14.8423	A	A		FA3249	9	15.2416	A	A		AE09005437	9	16.8031	A		ah09000616	9	14.8423	A	A
AE09005328	9	15.3492	A	A		AE09005328	9	15.3492	A	A		ad09008440	9	17.4139	A		AE09005328	9	15.3492	A	A
ad09007574	9	15.988	A	A		ad09007574	9	15.988	A	A		ad09008757	9	17.8878	A		AE09005437	9	16.8031	A	A
AE09005437	9	16.8031	A	A		AE09005437	9	16.8031	A	A		ad09009014	9	18.3655	A		ad09008757	9	17.8878	A	A
ad09008440	9	17.4139	A	A		ad09008440	9	17.4139	A	A		P0164	9	18.6712	A		ad09009014	9	18.3655	A	A
ad09008757	9	17.8878	A	A		ad09008757	9	17.8878	A	A		AD09009427	9	19.2525	A		P0164	9	18.6712	A	A
FA0553	9	18.0959	A	A		ad09009014	9	18.3655	A	A		ad09009933	9	20.2784	A		ah09000932	9	18.8217	A	A
ad09009014	9	18.3655	A	A		P0164	9	18.6712	A	A		AE09005804	9	21.2388	A		AD09009427	9	19.2525	A	A
P0164	9	18.6712	A	A		AD09009427	9	19.2525	A	A		P0171	9	21.8315	A		ah09000989	9	19.8415	A	A
AD09009427	9	19.2525	A	A		ad09009933	9	20.2784	A	A							ad09009933	9	20.2784	A	A
ah09000989	9	19.8415	A	A		ad09010096	9	20.6801	-	A							AE09005804	9	21.2388	A	A
ad09009933	9	20.2784	A	A		AE09005804	9	21.2388	A	A							FA3267	9	22.2267	A	A
ad09010096	9	20.6801	A	A		P0171	9	21.8315	A	A
AE09005804	9	21.2388	A	A		ad09011021	9	22.9389	A	A
P0171	9	21.8315	A	A
P0172-1	9	22.3173	A	A
ad09011021	9	22.9389	A	A
Chromosome size (Mb)		23.013				Chromosome size (Mb)		23.0127				Chromosome size (Mb)		23.0127			Chromosome size (Mb)		23.0127				Chromosome size (Mb)		23.0127
ad10000001	10	0.046485	A	A		ad10000001	10	0.046485	A	A		FA0563	10	0.058481	A		AD10000290	10	0.6788	A	A		AD10000290	10	0.6788	A
AD10000290	10	0.6788	A	A		AD10000290	10	0.6788	A	A		AD10000290	10	0.6788	A		ad10000866	10	1.93521	A	A		FA0568	10	2.90287	A
AD10000515	10	1.30238	A	A		ad10000866	10	1.93521	A	A		ad10000866	10	1.93521	A		AE10000575	10	2.70474	A	A		ah10000276	10	6.10713	A
ad10000866	10	1.93521	A	A		AE10000575	10	2.70474	A	A		AE10000575	10	2.70474	A		AD10002229	10	4.8862	A	A		ad10003491	10	7.80602	A
AE10000575	10	2.70474	A	A		ad10001601	10	3.35699	A	A		ad10001601	10	3.35699	A		ah10000276	10	6.10713	A	A		ad10003751	10	8.34154	A
FA0568	10	2.90287	A	A		P1387_2	10	4.01893	A	A		P1387_2	10	4.01893	A		P1004	10	7.62433	A	A		ae10002079	10	11.2953	A
ad10001601	10	3.35699	A	A		AD10002229	10	4.8862	A	A		AD10002229	10	4.8862	A		ad10003491	10	7.80602	A	A		AE10003811	10	13.3004	A
AD10002229	10	4.8862	A	A		ah10000276	10	6.10713	A	A		ad10002483	10	5.54404	A		FA3290	10	7.8141	A	A		AE10004034	10	13.6005	A
ad10002483	10	5.54404	A	A		ad10002918	10	6.4895	A	A		ah10000276	10	6.10713	A		ad10003751	10	8.34154	A	A		FA0584	10	14.0127	A
ah10000276	10	6.10713	A	A		AE10001106	10	7.2937	-	A		P1002	10	6.87606	A		ah10000322	10	8.66295	A	A		AE10004229	10	14.5858	A
ad10002918	10	6.4895	A	A		P1004	10	7.62433	A	A		P1004	10	7.62433	A		AD10004459	10	9.79144	A	A		AE10004258	10	16.2279	-
AE10001106	10	7.2937	A	A		ad10003491	10	7.80602	A	A		ad10003491	10	7.80602	A		P0093	10	10.0925	A	A		FA2206	10	17.9582	A
P1004	10	7.62433	A	A		ad10003751	10	8.34154	A	A		ad10003751	10	8.34154	A		ah10000438	10	10.7273	A	A		ad10008744	10	18.0032	A
ad10003491	10	7.80602	A	A		ad10004203	10	9.28205	A	A		P0093	10	10.0925	A		ae10002079	10	11.2953	A	A		ah10001043	10	18.5539	A
ad10003751	10	8.34154	A	A		AD10004459	10	9.79144	A	A		ah10000438	10	10.7273	A		AE10002762	10	12.0822	A	A		ah10001056	10	18.9036	A
ad10004203	10	9.28205	A	A		FA0578	10	10.0143	A	A		ae10002079	10	11.2953	A		ah10000567	10	12.6896	A	A		ah10001072	10	19.0964	A
AD10004459	10	9.79144	A	A		P0093	10	10.0925	A	A		AE10002762	10	12.0822	A		FA1866	10	13.0038	A	A		ad10009508	10	19.431	A
P0093	10	10.0925	A	A		ah10000438	10	10.7273	A	A		AE10004034	10	13.6005	A		AE10004034	10	13.6005	A	A		FA0595	10	19.6236	A
ah10000438	10	10.7273	A	A		ae10002079	10	11.2953	A	A		P0099	10	14.1718	A		P0099	10	14.1718	A	A		ad10010334	10	20.8442	A
ae10002079	10	11.2953	A	A		AE10002762	10	12.0822	A	A		AE10004229	10	14.5858	A		AE10004229	10	14.5858	A	A		ah10001212	10	21.4625	A
AE10002762	10	12.0822	A	A		AE10003811	10	13.3004	A	A		FA0587	10	15.1285	A		P0968	10	16.238	A	A		P1771	10	22.0175	A
AE10003811	10	13.3004	A	A		AE10004034	10	13.6005	A	A		ad10007162	10	15.1676	A		FA3314	10	18.1495	A	A		ad10011436	10	23.2054	A
AE10004034	10	13.6005	A	A		FA0584	10	14.0127	A	A		P0468	10	17.4894	A		ah10001056	10	18.9036	A	A
P0099	10	14.1718	A	A		P0099	10	14.1718	A	A		ad10008744	10	18.0032	A		ah10001072	10	19.0964	A	A
AE10004229	10	14.5858	A	A		AE10004229	10	14.5858	A	A		ah10001056	10	18.9036	A		ad10009508	10	19.431	A	A
ad10007162	10	15.1676	A	A		ad10007162	10	15.1676	-	A		ah10001072	10	19.0964	A		FA0595	10	19.6236	A	A
P0968	10	16.238	A	A		P0968	10	16.238	A	A		ad10009508	10	19.431	A		P0972	10	19.8951	A	A
P0468	10	17.4894	A	A		P0468	10	17.4894	A	A		ad10010334	10	20.8442	A		ah10001176	10	20.3883	A	A
ad10008744	10	18.0032	A	A		ad10008744	10	18.0032	A	A		FA1522	10	21.1894	A		ah10001212	10	21.4625	A	A
ah10001043	10	18.5539	A	A		ah10001043	10	18.5539	A	A		ah10001212	10	21.4625	A		ah10001254	10	22.5755	A	A
ah10001056	10	18.9036	A	A		ah10001056	10	18.9036	A	A		ah10001254	10	22.5755	A		ad10011436	10	23.2054	A	A
ah10001072	10	19.0964	A	A		ah10001072	10	19.0964	A	A		ad10011436	10	23.2054	A
ad10009508	10	19.431	A	A		ad10009508	10	19.431	A	A
ad10010334	10	20.8442	A	A		ad10010334	10	20.8442	A	A
ah10001212	10	21.4625	A	A		ah10001212	10	21.4625	A	A
P1771	10	22.0175	A	A		P1771	10	22.0175	A	A
ad10011436	10	23.2054	A	A		FA0603	10	22.3897	A	A
						ad10011436	10	23.2054	A	A
Chromosome size (Mb)		23.207				Chromosome size (Mb)		23.2073				Chromosome size (Mb)		23.2073			Chromosome size (Mb)		23.2073				Chromosome size (Mb)		23.2073
ad11000399	11	0.948625	A	A		ad11000399	11	0.948625	A	A		FA1530	11	0.632791	A		FA1530	11	0.632791	A	A		FA1530	11	0.632791	A
ad11000592	11	1.44237	A	A		FA1531	11	1.02167	A	A		ad11000399	11	0.948625	A		ad11000399	11	0.948625	A	A		FA1537	11	3.0881	A
ad11000714	11	1.91791	A	A		ad11000592	11	1.44237	A	A		ad11000592	11	1.44237	A		ad11000592	11	1.44237	A	A		ah11000283	11	3.99597	A
ad11000889	11	2.39246	A	A		ad11000889	11	2.39246	A	A		FA3332	11	1.8615	A		ad11000714	11	1.91791	A	A		AD11002179	11	5.32601	A
ah11000283	11	3.99597	A	A		P1068	11	2.51926	A	A		ad11000889	11	2.39246	A		ad11000889	11	2.39246	A	A		AD11002440	11	6.03423	A
AD11002179	11	5.32601	A	A		FA2235	11	3.37418	A	A		P1068	11	2.51926	A		P1068	11	2.51926	A	A		P1556	11	8.02299	A
AD11002440	11	6.03423	A	A		ah11000283	11	3.99597	A	A		ah11000283	11	3.99597	A		ad11000946	11	2.88138	A	A		P0943	11	8.38053	A
AE11000832	11	8.61295	A	A		AD11002179	11	5.32601	A	A		AD11002179	11	5.32601	A		FA1537	11	3.0881	A	A		AE11000832	11	8.61295	A
ad11003373	11	8.96626	A	A		AD11002440	11	6.03423	A	A		AD11002440	11	6.03423	A		FA0610	11	3.7996	A	A		ad11003373	11	8.96626	A
ah11000378	11	9.67382	A	A		FA4613	11	6.5103	A	A		FA0621	11	7.25531	A		ah11000283	11	3.99597	A	A		ah11000378	11	9.67382	B
ah11000388	11	10.2179	A	A		P1556	11	8.02299	A	A		P0943	11	8.38053	A		FA0613	11	4.79002	A	A		ah11000472	11	11.3998	B
ah11000472	11	11.3998	A	A		P0943	11	8.38053	A	A		AE11000832	11	8.61295	A		AD11002179	11	5.32601	A	A		P0496	11	11.7886	B
ad11005079	11	12.1488	A	A		AE11000832	11	8.61295	A	A		ad11003373	11	8.96626	A		AD11002440	11	6.03423	A	A		ad11005079	11	12.1488	B
ad11005083	11	12.483	A	A		ah11000378	11	9.67382	A	A		FA0624	11	9.05329	A		FA2222	11	7.66344	A	A		ad11005083	11	12.483	B
AE11001115	11	13.3688	A	A		ah11000388	11	10.2179	A	A		ah11000378	11	9.67382	A		AE11000832	11	8.61295	A	B		AE11001115	11	13.3688	B
ad11005908	11	13.8315	A	A		ah11000472	11	11.3998	A	A		ah11000388	11	10.2179	A		ah11000378	11	9.67382	A	B		FA1579	11	14.6599	B
P1570	11	14.6621	A	A		ad11005079	11	12.1488	A	A		ah11000472	11	11.3998	A		ah11000472	11	11.3998	A	B		ad11006658	11	15.25	B
ad11006658	11	15.25	A	A		ad11005083	11	12.483	A	A		P0496	11	11.7886	A		P0496	11	11.7886	A	B		AE11001222	11	15.8119	B
AE11001222	11	15.8119	A	A		AE11001115	11	13.3688	A	A		ad11005079	11	12.1488	A		ad11005079	11	12.1488	A	B		ah11000587	11	16.1646	B
ah11000587	11	16.1646	A	A		AE11001222	11	15.8119	A	A		ad11005083	11	12.483	A		ad11005083	11	12.483	A	B		AD11007524	11	16.665	B
AD11007524	11	16.665	A	A		ah11000587	11	16.1646	A	A		AE11001115	11	13.3688	A		AE11001115	11	13.3688	A	B		AE11001865	11	17.4122	B
AE11001865	11	17.4122	A	A		AD11007524	11	16.665	A	A		ad11006146	11	14.3062	A		FA2237	11	13.4554	A	B		AE11002117	11	17.945	B
AE11002117	11	17.945	A	A		AE11001865	11	17.4122	A	A		P1570	11	14.6621	A		ad11006146	11	14.3062	A	B		ah11000824	11	21.006	B
P0506	11	18.5053	A	A		AE11002117	11	17.945	A	A		AE11001222	11	15.8119	A		P1570	11	14.6621	A	B		P0511	11	22.8826	B
ah11000725	11	19.2107	A	A		ah11000725	11	19.2107	A	A		ah11000587	11	16.1646	A		ah11000550	11	15.5573	A	B		AE11005627	11	25.2647	B
AE11002389	11	19.8086	A	A		ad11009942	11	21.3948	A	A		AD11007524	11	16.665	A		AE11001222	11	15.8119	A	B		ah11000941	11	25.6259	B
ah11000824	11	21.006	A	A		P0511	11	22.8826	A	A		FA4214	11	17.1613	A		ah11000587	11	16.1646	A	B		ad11012468	11	26.6148	B
ad11009942	11	21.3948	A	A		FA4378	11	23.9664	A	A		AE11001865	11	17.4122	A		AD11007524	11	16.665	A	B		FA3449	11	28.9819	B
ad11010169	11	21.8728	A	A		ad11012285	11	26.1426	A	A		FA1594	11	17.6077	A		AE11001865	11	17.4122	A	B
P0511	11	22.8826	A	A		FA3449	11	28.9819	A	A		AE11002117	11	17.945	A		AE11002117	11	17.945	A	B
FA1627	11	23.614	A	A								ah11000725	11	19.2107	A		ah11000725	11	19.2107	A	B
ah11000941	11	25.6259	A	A								AE11002389	11	19.8086	A		ah11000824	11	21.006	A	B
ad11012285	11	26.1426	A	A								AE11003369	11	21.8004	A		ad11009942	11	21.3948	A	B
FA3438	11	26.3438	A	A								P0511	11	22.8826	A		AE11003369	11	21.8004	A	B
ad11012468	11	26.6148	A	A								FA4369	11	23.4146	A		ad11010169	11	21.8728	A	B
ad11012822	11	27.5712	A	A								ah11000890	11	24.073	A		ah11000890	11	24.073	A	A
FA3449	11	28.9819	A	A								FA3431	11	25.0178	A		ad11012285	11	26.1426	A	A
												ah11000941	11	25.6259	A		FA3438	11	26.3438	A	A
												ad11012285	11	26.1426	A		ad11013030	11	28.0119	A	A
												AE11006278	11	27.1771	A
Chromosome size (Mb)		29.021				Chromosome size (Mb)		29.0211				Chromosome size (Mb)		29.0211			Chromosome size (Mb)		29.0211				Chromosome size (Mb)		29.0211
ad12000001	12	0.00147	A	A		ad12000001	12	0.00147	A	A		ad12000001	12	0.00147	A		ah12000042	12	1.02915	A	A		FA1666	12	2.44381	A
ad12000079	12	0.479149	A	A		ah12000042	12	1.02915	A	A		ah12000042	12	1.02915	A		ah12000080	12	1.42162	A	A		FA1679	12	4.88037	A
ah12000042	12	1.02915	A	A		FA3453	12	2.68686	A	A		ad12000994	12	3.34101	A		ah12000111	12	2.04742	A	A		FA3463	12	5.17039	A
FA2259	12	2.72086	A	A		AE12000284	12	3.9431	A	A		AE12000284	12	3.9431	A		ad12000994	12	3.34101	A	A		AE12001552	12	7.74509	A
AE12000284	12	3.9431	A	A		AD12002003	12	5.17435	A	A		FA1679	12	4.88037	A		AE12000284	12	3.9431	A	A		AE12001859	12	8.38824	A
AD12002003	12	5.17435	A	A		ad12002174	12	5.73627	A	A		AD12002003	12	5.17435	A		FA1679	12	4.88037	A	A		ad12003645	12	9.54802	A
ad12002174	12	5.73627	A	A		P1506_2	12	7.09674	A	A		ad12002174	12	5.73627	A		AD12002003	12	5.17435	A	A		ah12000514	12	10.0616	A
P1506_2	12	7.09674	A	A		AE12001552	12	7.74509	A	A		P1506_2	12	7.09674	A		ad12002174	12	5.73627	A	A		ah12000535	12	10.6149	A
AE12001552	12	7.74509	A	A		AD12003504	12	9.20912	A	A		AE12001552	12	7.74509	A		P1506_2	12	7.09674	A	A		AE12002760	12	11.5557	A
AD12003504	12	9.20912	A	A		ad12003645	12	9.54802	A	A		AD12003221	12	8.79646	A		AE12001552	12	7.74509	A	A		AE12002798	12	12.5093	A
ad12003645	12	9.54802	A	A		P0535_3	12	10.5088	A	A		ad12003645	12	9.54802	A		AD12003221	12	8.79646	A	A		ad12006599	12	12.9408	A
P0535_3	12	10.5088	A	A		ah12000535	12	10.6149	A	A		ah12000514	12	10.0616	A		ad12003645	12	9.54802	A	A		FA1724	12	15.2489	A
ah12000535	12	10.6149	A	A		FA4588	12	10.8531	A	A		P0535_3	12	10.5088	A		P0535_3	12	10.5088	A	A		AE12002997	12	17.0094	A
ad12004189	12	10.9848	A	A		AE12002760	12	11.5557	A	A		ah12000535	12	10.6149	A		ah12000535	12	10.6149	A	A		AE12004448	12	20.8391	A
FA3471	12	11.0916	A	A		FA3487	12	12.4322	A	A		ad12004189	12	10.9848	A		AE12002760	12	11.5557	A	A		FA1755	12	22.5207	A
AE12002760	12	11.5557	A	A		AE12002798	12	12.5093	A	A		FA3473	12	11.092	A		AE12002798	12	12.5093	A	A		AE12004703	12	22.7531	A
FA3480	12	11.7251	A	A		ah12000617	12	12.9408	-	A		AE12002760	12	11.5557	A		ah12000617	12	12.9408	A	A		AE12004711	12	23.1093	A
AE12002798	12	12.5093	A	A		ah12000732	12	14.8542	-	A		AE12002798	12	12.5093	A		AD12005134	12	13.5449	A	A		FA3531	12	24.1618	A
ah12000617	12	12.9408	A	A		ah12000750	12	15.4229	-	A		ah12000617	12	12.9408	A		ah12000732	12	14.8542	A	A		ah12001060	12	24.9557	A
AD12005134	12	13.5449	A	A		FA3509	12	16.3596	A	A		AD12005134	12	13.5449	A		ah12000750	12	15.4229	A	A		FA3534	12	25.2369	A
ad12006599	12	16.5692	A	A		ad12006599	12	16.5692	A	A		FA3502	12	14.049	A		ad12006396	12	16.0543	A	A		AE12005239	12	25.532	A
AE12002997	12	17.0094	A	A		FA1731	12	16.6974	A	A		FA1722	12	14.5775	A		P0925_1	12	16.3998	A	A		ad12009568	12	26.1339	A
P0542	12	17.5757	A	A		AE12002997	12	17.0094	A	A		FA1724	12	15.2489	A		ad12006599	12	16.5692	A	A		FA1768	12	26.4971	A
ah12000833	12	18.1719	A	A		P0542	12	17.5757	A	A		ah12000750	12	15.4229	A		ah12000833	12	18.1719	A	A		FA1776	12	27.5023	A
P0545	12	19.4649	A	A		ah12000833	12	18.1719	A	A		ad12006599	12	16.5692	A		ah12000837	12	18.947	A	A
ah12000873	12	19.8616	A	A		P0545	12	19.4649	A	A		FA2249	12	17.9629	A		ah12000873	12	19.8616	A	A
FA3526	12	20.0855	A	A		AE12004448	12	20.8391	A	A		ah12000833	12	18.1719	A		AE12004448	12	20.8391	A	A
ad12007881	12	20.398	A	A		ad12008153	12	21.7619	A	A		P0545	12	19.4649	A		P0926	12	21.2232	A	A
AE12004448	12	20.8391	A	A		AE12004703	12	22.7531	A	A		ah12000873	12	19.8616	A		AE12004703	12	22.7531	A	A
P0926	12	21.2232	A	A		ah12000963	12	23.7275	A	A		P0547_0	12	20.807	A		ah12000963	12	23.7275	A	A
ad12008153	12	21.7619	A	A		ah12001008	12	24.2432	A	A		AE12004448	12	20.8391	A		ah12001008	12	24.2432	A	A
ad12008331	12	22.2455	A	A		FA1760	12	24.8133	A	A		ad12008153	12	21.7619	A		ah12001060	12	24.9557	A	A
AE12004703	12	22.7531	A	A		ah12001060	12	24.9557	A	A		AE12004703	12	22.7531	A		ad12009568	12	26.1339	A	A
ah12000963	12	23.7275	A	A		FA1765	12	25.663	A	A		AE12004711	12	23.1093	A		FA1768	12	26.4971	A	A
ah12001060	12	24.9557	A	A		ah12001186	12	26.7157	A	A		FA3531	12	24.1618	A		ah12001186	12	26.7157	A	A
FA1765	12	25.663	A	A		ad12009894	12	27.4744	A	A		FA3532	12	24.4332	A		FA1774	12	27.2086	A	A
ad12009568	12	26.1339	A	A								ah12001060	12	24.9557	A		ad12009894	12	27.4744	A	A
FA1776	12	27.5023	A	A								ad12009568	12	26.1339	A
												ah12001186	12	26.7157	A
												ad12009894	12	27.4744	A
												FA1776	12	27.5023	A
Chromosome size (Mb)		27.5319				Chromosome size (Mb)		27.5319				Chromosome size (Mb)		27.5319			Chromosome size (Mb)		27.5319				Chromosome size (Mb)		27.5319
Chr., chromosome number; Mb, positions (Mb) of markers on the IRGSP 1.0 rice reference genome (http://rapdb.dna.affrc.go.jp/)
A, Homozygous Koshihikari allele; B, homozygous donor allele; H, heterozygous; –, no data.

## Sheet: Table S2
Supplemental Table S2. Eating-quality traits on CSSLs in the 'Koshihikari' genetic background in 2016.
					Cooked Rice Taste Analyzer						Tensipresser																				Rice grain image analyzer
Line No.	Donor segment	Amylose content	Protein content		Eating quality score	Appearance	Hardness	Stickiness	Balance degree		Hardness H1	Stickiness S1	Adhered mass L3	Adhesiveness A3	Balance degree S1 /H1	Balance degree L3/L1	Balance degree A3/A1	Hardness H2	Stickiness S2	Adhered mass L6	Adhesiveness A6	Balance degree S2/H2	Balance degree L6/L4	Balance degree A6/A4	Sample thickness	Tenderness	Pliability	Toughness	Brittleness		Grain length	Grain width	Grain thickness	Whiteness	Perfect grain ratio	Immature grain ratio	Damaged grain ratio	Abortive grain raito	Colored grain ration	Cracked grain ratio
		(%)	(%)		(-)	(-)	(-)	(-)	(-)		(N/m2×102)	(N/m2×102)	(mm)	(N/m2m1 ×102)	(-)	(-)	(-)	(N/m2×104)	(N/m2×104)	(mm)	(N/m2m1×105)	(-)	(-)	(-)	(mm)	(N/m2m1×103)	(-)	(N/m2m1×104)	(-)		(mm)	(mm)	(mm)	(-)	(%)	(%)	(%)	(%)	(%)	(%)
Koshihikari	-	17.8315	5.4569		79	8.1	5.6	7.8	8.1		85.22	25.81	0.971	1.091	0.3	1.731	0.532	19.3	4.965	2.127	2.657	0.228	1.045	0.238	2.277	45.89	1.026	64.98	2.52		4.93	2.85	1.95	13.36	69.7	24.7	2.1	2.1	1.4	0
Takanari	-	18.1558	5.8073		59	5.1	7	4.6	4.9		70.38	16.34	0.967	0.6332	0.241	1.614	0.393	23.07	4.271	1.744	1.999	0.192	0.81	0.173	2.412	41.99	1.001	54.18	3.041		5.24	2.68	1.87	12.02	53	33.7	8	3.2	2.1	0
SL1201	Chr1	16.5341	5.9474		79	8.5	5.1	6.7	8		67.87	20.04	1.114	0.905	0.301	2.037	0.615	19.99	4.625	1.991	2.297	0.235	1.01	0.244	2.206	23.33	0.782	30.46	4.016		4.77	2.73	1.8	11.35	15	63	4.6	14.9	2.5	0
SL1202	Chr1	15.5147	5.8415		73	7.6	5.6	5.8	7		67.67	16.96	0.952	0.6543	0.26	1.787	0.463	17.1	4.632	1.607	1.846	0.276	0.835	0.237	2.151	16.07	0.659	16.18	5.121		4.83	2.69	1.79	11.77	18.8	56.8	5.7	16	2.7	0
SL1203	Chr1	17.7852	5.8686		81	8.3	5.5	8.1	8.3		67.55	22.86	1.159	1.073	0.339	2.078	0.686	19.77	5.168	1.966	2.608	0.268	0.974	0.273	2.257	31.57	0.813	45.31	4.025		4.85	2.84	1.92	12.33	53.6	37.9	3.5	1.7	3.3	0
SL1204	Chr1	21.3067	5.7452		81	8.4	5.7	8.5	8.4		61.7	15.56	1.031	0.7323	0.253	1.654	0.488	21.96	4.311	2.2	2.407	0.197	0.981	0.209	2.516	47.67	1.06	71.29	2.182		5.05	2.84	1.92	14.87	48.6	42.7	3.1	4.5	1.1	0
SL1205	Chr1	15.6074	5.5944		71	6.9	6.1	6.3	6.7		62.74	17.4	1.176	0.8926	0.272	2.007	0.581	19.63	4.995	2.282	2.497	0.257	1.068	0.253	2.398	37.44	0.956	53.02	2.964		4.86	2.76	1.91	13.93	41.7	42.4	5.3	7.2	3.4	0
SL1206	Chr2	19.4532	5.5125		76	7.6	5.8	7.2	7.5		65.51	18.18	0.985	0.7196	0.275	1.76	0.493	19.7	4.137	2.196	2.317	0.212	1.084	0.241	2.287	45.6	0.988	64.24	2.757		4.84	2.76	1.85	11.87	63.4	26.9	2.9	4.1	2.7	0
SL1207	Chr2	15.7001	5.3734		70	7	5.9	5.6	6.6		65.13	16.97	1.049	0.672	0.259	1.93	0.477	18.73	4.639	1.605	2.004	0.251	0.807	0.224	2.245	5.08	0.526	3.413	6.15		4.95	2.67	1.79	11.91	43.4	43.8	5.4	3.4	3.9	0.1
SL1208	Chr2	16.7658	5.4068		54	4.2	7.5	3.9	4		60.98	9.454	0.652	0.2697	0.161	1.205	0.206	18.39	4.126	1.209	1.556	0.235	0.613	0.182	2.203	23.13	0.733	28.83	4.544		4.66	2.64	1.83	10.78	55.4	31.5	4.5	3.2	5.1	0.3
SL1209	Chr2	16.8121	4.9425		67	6.4	6.3	5.7	6.2		70.4	18.04	0.983	0.7282	0.258	1.763	0.456	18.92	4.604	1.713	2.182	0.248	0.851	0.234	2.25	31.34	0.776	41.73	4.408		4.78	2.73	1.91	10.8	66.4	26.9	2.6	1.5	2.5	0.1
SL1210	Chr3	17.4145	5.4415		69	6	6.6	5.6	5.9		80.2	15.1	0.775091	0.5596	0.213	1.48718	0.291	21.01	4.419	1.551	2.2	0.214	0.818	0.215	2.127	12.46	0.597	13.09	5.635		4.87	2.69	1.84	13.56	59.2	27.4	6.3	1.8	5.3	0
SL1211	Chr3	17.9242	5.8808		74	7.4	5.8	6.7	7.2		72.55	19.01	0.236138	0.6927	0.258	1.574	0.408	20.76	4.796	1.581	2.116	0.236	0.798	0.208	2.211	16.19	0.656	18.55	5.142		4.89	2.69	1.83	11.89	52.2	33.4	5.3	3.1	6	0
SL1212	Chr3	16.7658	5.3597		79	8.2	5.5	7.5	8		64.42	17.04	0.858	0.6705	0.253	1.55	0.418	19.29	4.883	1.612	2.111	0.26	0.793	0.229	2.26	31.28	0.812	43.44	3.999		5.03	2.77	1.82	9.88	49.3	40.7	4.5	2	3.5	0
SL1213	Chr3	16.7194	5.445		68	6.6	6.2	5.6	6.3		63.71	14.02	0.726	0.449	0.223	1.338	0.336	19.17	4.715	1.563	2.092	0.249	0.795	0.234	2.184	10.54	0.588	10.75	5.659		4.87	2.68	1.85	14.25	61.6	30.2	4.9	1	2.2	0.1
SL1214	Chr4	15.9781	5.4028		77	7.9	5.5	6.9	7.7		78.52	21.6	1.037	0.9644	0.275	1.846	0.507	22.23	4.809	1.996	2.525	0.22	0.98	0.23	2.27	38.57	0.914	52.89	3.335		4.9	2.77	1.9	13.07	46.6	37.4	3.3	8.1	4.6	0
SL1215	Chr4	17.3681	5.5063		75	7.5	6	7.3	7.4		79.67	21.53	1.019	0.9018	0.274	1.838	0.474	22.05	4.754	1.845	2.485	0.22	0.915	0.229	2.247	46.83	1.01	65.6	2.681		4.93	2.83	1.9	12.46	57.2	30.3	2.6	6.5	3.4	0
SL1216	Chr4	18.0632	5.5434		79	8.2	5.6	7.8	8.1		79.11	24.1	1.132	1.087	0.301	1.922	0.555	21.67	4.95	2.162	2.819	0.231	1.01	0.249	2.389	44.79	1.005	65.18	2.742		4.91	2.86	1.94	14.25	65.4	25.5	4.4	2.1	2.6	0
SL1217	Chr4	18.7582	5.2946		63	5.6	6.8	5.3	5.5		77.65	17.67	0.987	0.6697	0.217	1.663	0.332	22.11	4.466	1.966	2.363	0.216	0.916	0.21	2.408	39.93	0.94	58.27	3.177		4.93	2.88	1.94	14.83	58.7	28.5	4.6	5.3	2.9	0
SL1218	Chr5	18.1558	6.0718		78	8	5.8	7.9	7.9		77.85	20.06	0.899	0.7839	0.258	1.535	0.43	20.65	4.845	1.999	2.462	0.24	0.947	0.233	2.353	48.15	1.042	70.06	2.436		4.93	2.82	1.92	11.97	64.4	26.4	2.6	3.6	3	0
SL1219	Chr5	19.0362	5.9868		73	7.4	5.8	6.4	7.1		72.84	16.15	0.98	0.8078	0.269	1.739	0.5	21.7	4.722	1.675	2.397	0.223	0.828	0.227	2.272	50.1	1.027	70.2	2.642		5.03	2.79	1.86	14.38	44.9	36.9	3.9	13.1	1.2	0
SL1220	Chr5	18.0632	5.358		73	7.2	6.1	6.9	7.1		72.72	19.06	1.037	0.717	0.266	1.86	0.421	19.66	4.129	1.838	1.986	0.214	0.917	0.204	2.242	48.36	1.036	68.99	2.453		4.86	2.81	1.92	13.08	65.4	25.7	2.5	3.7	2.7	0
SL1221	Chr6	17.7388	5.8369		73	7.3	5.9	6.5	7.1		65.46	16.52	0.895	0.6405	0.252	1.617	0.438	18.34	4.773	1.842	2.177	0.265	0.926	0.248	2.229	32.24	0.843	45.13	3.87		4.96	2.84	1.89	12.38	62.6	29.3	2.6	2.7	2.8	0
SL1222	Chr6	16.5341	5.5193		69	6.7	6.2	5.9	6.4		72.41	16.51	0.834	0.6111	0.236	1.492	0.362	19.24	4.328	1.521	1.877	0.231	0.749	0.198	2.264	36.58	0.9	50.32	3.612		4.84	2.76	1.86	16.21	37	32	4.7	24.9	1.3	0.1
SL1223	Chr6	15.8391	5.5618		76	7.7	5.8	7.3	7.6		73.74	18.22	0.991	0.7543	0.246	1.721	0.411	18.71	4.663	1.766	2.237	0.255	0.85	0.238	2.32	36.08	0.907	50.79	3.154		4.85	2.78	1.92	12.31	57.7	33.9	3.2	2.9	2.3	0
SL1224	Chr6	15.8391	5.4593		75	7.7	5.7	6.8	7.4		84.69	23.06	1.01	0.9954	0.279	1.783	0.51	21.52	5.129	1.953	2.603	0.243	0.958	0.235	2.279	38.61	0.918	58.86	3.151		4.92	2.81	1.89	10.37	51.2	32.5	7.8	3.4	5.1	0
SL1225	Chr7	18.6655	5.4784		80	8.3	5.5	7.8	8.2		75.96	17.88	0.865	0.6982	0.237	1.521	0.402	21.82	4.635	1.978	2.47	0.216	0.953	0.222	2.329	50.83	1.056	70.82	2.494		4.79	2.74	1.85	9.64	46.5	31.8	8.9	3.2	9.6	0
SL1226	Chr7	16.9511	5.424		78	8	5.7	7.6	7.9		70.84	18.5	1.06913	0.8349	0.267	1.88517	0.554	20.2	5.11	1.748	2.407	0.257	0.851	0.24	2.296	41.9	0.964	59.27	2.856		4.92	2.8	1.9	12.29	56.7	30.3	4.1	4.6	4.3	0
SL1227	Chr7	17.4608	5.6699		76	7.6	5.7	7	7.5		79.07	22.16	0.846	0.833	0.282	1.605	0.468	20	4.955	1.72	2.338	0.253	0.894	0.243	2.139	19.17	0.674	22.95	5.168		4.93	2.81	1.85	11.66	66.7	24.5	3.3	3.1	2.4	0
SL1228	Chr8	17.9242	5.5584		69	6.6	6.4	6.3	6.5		78.21	23.54	0.964	0.9102	0.298	1.778	0.501	20.65	4.914	1.761	2.453	0.245	0.89	0.24	2.213	49.82	1.048	73.62	2.261		5.01	2.8	1.87	13	62.4	28.4	2.2	5.2	1.8	0
SL1229	Chr8	16.2097	5.4902		68	6.4	6.4	6	6.3		67.24	17.55	0.878	0.6358	0.252	1.659	0.402	17.61	4.291	1.569	1.98	0.247	0.806	0.227	2.165	17.07	0.646	20.37	5.342		4.91	2.79	1.85	13.45	37.6	47.2	3.8	8.4	3	0
SL1230	Chr8	17.1828	6.1211		78	7.9	5.8	7.8	7.9		72.95	18.74	0.847	0.6883	0.255	1.534	0.395	18.01	4.431	1.893	2.337	0.249	0.935	0.259	2.243	34.43	0.887	48.38	3.543		4.88	2.86	1.89	13.12	50.1	36.2	3.2	8.3	2.2	0
SL1231	Chr8	18.1558	6.0082		75	7.3	6.1	7.5	7.4		74.85	20.83	1.14	0.8954	0.289	2.1	0.533	18.59	4.249	1.844	2.168	0.233	0.949	0.235	2.168	49.69	1.016	71.54	2.517		5.03	2.87	1.9	12.84	65.5	26.8	2	3.9	1.8	0
SL1232	Chr9	15.5147	5.458		72	6.9	6.3	7	6.9		65.51	18.91	0.893	0.722	0.291	1.665	0.473	17.17	4.732	1.698	2.109	0.28	0.872	0.256	2.17	24.33	0.759	30.91	4.388		4.74	2.81	1.87	12.21	52.5	35.7	3.6	6.6	1.5	0.1
SL1233	Chr9	14.2637	5.8916		74	7.5	5.7	6.5	7.2		62.86	14.36	0.901	0.5649	0.239	1.662	0.431	17.58	4.836	1.662	2.133	0.279	0.841	0.252	2.208	6.669	0.55	6.002	6.065		4.88	2.78	1.83	11.11	41	47.2	6.3	2.1	3.4	0
SL1234	Chr10	16.1634	5.4765		73	7.1	6.1	6.8	7		77.41	19.34	0.888	0.8049	0.252	1.635	0.461	19.02	4.802	1.779	2.073	0.258	0.901	0.216	2.22	34.46	0.834	49.17	4.016		4.87	2.79	1.85	10.74	63.8	24.9	4.2	2.5	4.6	0
SL1235	Chr10	15.9781	5.4627		69	6.7	6.3	6.2	6.5		75.38	20.04	1	0.8703	0.263	1.891	0.492	18.34	4.773	1.738	2.226	0.265	0.903	0.251	2.143	25.49	0.724	35.14	4.509		4.91	2.76	1.88	11.76	58.8	30	6.1	2.5	2.6	0
SL1236	Chr11	17.9242	5.5027		75	7.5	5.9	7.2	7.5		72.08	19.74	1.066	0.8993	0.283	1.871	0.567	19.81	4.896	1.968	2.454	0.249	0.963	0.248	2.301	50.46	1.077	74.51	1.977		5	2.83	1.96	12.44	77.8	16.8	2.4	2	1	0
SL1237	Chr11	15.3757	5.4872		61	5.3	6.9	4.9	5.2		54.9	12.58	0.943	0.5066	0.222	1.601	0.388	22.91	4.766	1.695	1.908	0.27	0.799	0.222	2.391	20.49	0.742	25.11	4.682		4.86	2.83	1.89	12.59	42.3	44.4	5.3	5.4	2.6	0
SL1238	Chr11	16.4878	5.434		73	7.3	6	6.9	7.2		67.01	16.74	0.976	0.7566	0.254	1.695	0.49	19.94	4.639	1.868	2.221	0.237	0.885	0.224	2.355	37.6	0.969	50.74	2.907		4.84	2.83	1.92	13.28	52.3	35.6	3.7	5.4	2.9	0.1
SL1239	Chr12	15.8391	5.7519		69	6.6	6.3	6.2	6.4		67.86	16.99	0.911	0.6671	0.256	1.617	0.434	20.43	4.664	1.719	2.101	0.234	0.839	0.209	2.286	42.27	0.955	61.63	2.828		4.92	2.82	1.9	12.68	52.1	36.3	4.3	5.8	1.5	0
SL1240	Chr12	16.1634	5.6756		76	7.7	5.8	7.1	7.5		66.07	17.04	1.023	0.7361	0.261	1.783	0.467	19.43	4.468	2.089	2.284	0.233	1.003	0.233	2.328	48.64	1.075	70.08	2.068		4.8	2.8	1.93	11.95	63.7	23.1	5.8	2.9	4.5	0
SL1241	Chr12	17.6495	5.5585		55	4.6	7.3	3.9	4.2		74.99	16.34	0.827	0.5737	0.217	1.458	0.312	17.62	4.769	1.466	1.676	0.274	0.72	0.19	2.29	64.78	0.547	57.71	6.22		4.8	2.77	1.95	12.3	35.7	59	3.3	0.8	1.2	0

## Sheet: Table S3
Supplemental Table S3. Eating-quality traits and agronomic traits on CSSLs in the 'Koshihikari' genetic background in 2017.
				Cooked Rice Taste Analyzer						Tensipresser																				Rice grain image analyzer											Agronomic traits
Line No.	Donor segment	Amylose content		Eating quality score	Appearance	Hardness	Stickiness	Balance degree		Hardness H1	Stickiness S1	Adhered mass L3	Adhesiveness A3	Balance degree S1 /H1	Balance degree L3/L1	Balance degree A3/A1	Hardness H2	Stickiness S2	Adhered mass L6	Adhesiveness A6	Balance degree S2/H2	Balance degree L6/L4	Balance degree A6/A4	Sample thickness	Tenderness	Pliability	Toughness	Brittleness		Grain length	Grain width	Grain thickness	Whiteness	Perfect grain ratio	Immature grain ratio	Damaged grain ratio	Abortive grain raito	Colored grain ration	Cracked grain ratio		Days to heading	Culm length	Panicle length	No. of panicles	Unhulled grain weight	Spikelet fertility
		(%)		(-)	(-)	(-)	(-)	(-)		(N/m2×102)	(N/m2×102)	(mm)	(N/m2m1 ×102)	(-)	(-)	(-)	(N/m2×104)	(N/m2×104)	(mm)	(N/m2m1×105)	(-)	(-)	(-)	(mm)	(N/m2m1×103)	(-)	(N/m2m1×104)	(-)		(mm)	(mm)	(mm)	(-)	(%)	(%)	(%)	(%)	(%)	(%)		(days)	(cm)	(cm)	(-/plant)	(g/plant)	(%)
Koshihikari	-	19.0362		80	8.3	5.36667	7.6	8.23333		92.21	32.35	1.363	1.567	0.347	2.418	0.696	19.19	4.937	2.167	2.761	0.224	1.107	0.248	2.191	53.63	1.1	77.46	1.726		4.8867	2.82442	1.94941	21.6803	53	38.1	1.1	1.3	0.1	0.1		96	98.32	19.44	11.8	36.25	94.4099
Takanari	-	19.5922		65	6.03333	6.36667	5.23333	5.83333		80	17.19	0.997	0.7719	0.217	1.76	0.401	22.33	4.607	1.914	2.017	0.211	0.936	0.186	2.278	28.36	0.798	37.27	4.507		5.03744	2.59292	1.90431	20.8492	43.1	40	2.9	0.8	0.2	0.3		103	83.1	23.74	10	44	92.4612
SL1201	Chr1	19.1289		89	9.53333	4.23333	8.93333	9.46667		75.64	24.38	1.301	1.213	0.324	2.502	0.715	20.07	4.647	2.035	2.363	0.236	1.083	0.262	2.113	45.8	1.011	55.69	2.732		4.80516	2.75604	1.89243	21.4032	24.3	54.4	0.7	13.1	0.1	0.1		95	86.78	18.36	11	35.5	91.481
SL1202	Chr1	18.5729		87	9.23333	4.3	8.23333	9.06667		67.55	20.47	1.244	1.026	0.307	2.427	0.708	18.86	4.596	1.946	2.116	0.248	1.046	0.25	2.079	54.95	0.972	70.96	2.987		4.79991	2.69083	1.87581	22.3606	14.5	61.2	1.1	13.5	0.2	0.1		93	89.44	19.76	10.2	39.75	91.3706
SL1203	Chr1	18.8509		83	8.7	5	7.83333	8.6		76.37	21.24	1.21	0.9841	0.278	2.162	0.54	20.17	5.115	1.881	2.584	0.256	0.937	0.261	2.246	47.55	1.031	70.12	2.322		4.89339	2.84457	1.94514	21.834	45.9	46.4	1.2	1.7	0.3	0.1		97	93.4	19.4	12.2	32.25	91.0638
SL1204	Chr1	21.909		86.3333	9	4.83333	8.63333	8.96667		76.96	20.94	1.04	0.9442	0.278	1.793	0.542	23.25	4.571	2.25	2.616	0.2	1.068	0.222	2.355	46.41	0.982	69.56	2.999		5.11357	2.83101	1.94015	23.4884	33.9	54.2	1.4	6.5	0.3	0		98	95.96	21.32	14.8	36.5	90.9722
SL1205	Chr1	17.4608		82	8.6	5.13333	7.73333	8.5		62.55	19.37	1.288	1.024	0.306	2.222	0.672	19.34	5.135	2.309	2.762	0.275	1.101	0.301	2.352	28.37	0.871	38.88	3.669		4.93489	2.81561	1.978	21.6835	43.6	50.2	1	0.2	0.2	0.1		99	76.42	17.06	11.8	31	85.8896
SL1206	Chr2	20.0556		81.3333	8.43333	5.33333	7.96667	8.4		89.18	30.02	1.064	1.283	0.336	2.035	0.626	22.04	4.668	1.963	2.524	0.212	1.033	0.235	2.122	51.77	1.013	69.79	2.641		4.92164	2.78806	1.92129	21.848	52.3	40.1	1.3	2	0.1	0.1		98	85.14	19	12	31.25	88.0651
SL1207	Chr2	16.8121		80	8.5	5.03333	7.16667	8.3		74.07	22.39	1.214	1.046	0.303	2.429	0.671	18.66	4.798	1.655	2.172	0.26	0.908	0.255	2.04	29.6	0.828	37.85	3.848		5.08425	2.66028	1.87039	22.4247	27.8	65.9	1.4	1.9	0.2	0		98	90.22	21.36	11.2	34.25	90.9226
SL1208	Chr2	16.9975		68	6.53333	6.1	5.46667	6.26667		60.41	17.1	0.965	0.6795	0.288	2.016	0.553	18.54	4.306	1.708	2.009	0.233	0.983	0.247	1.955	35.6	0.867	41.19	3.588		4.66	2.64	1.83	10.78	55.4	31.5	4.5	3.2	5.1	0.3		104	81.82	18.14	4	5.6	78.9174
SL1209	Chr2	16.9048		81.6667	8.53333	5.03333	7.6	8.4		72.28	24.74	1.214	1.193	0.344	2.352	0.733	19.04	4.601	2.065	2.398	0.242	1.1	0.265	2.092	40.92	0.903	54.07	3.258		4.80479	2.70145	1.93183	20.291	43.8	49.3	1.4	0.7	0.1	0.1		98	92.88	21.94	12.2	33.75	82.6336
SL1210	Chr3	17.0901		73.6667	7.4	5.6	6.33333	7.2		71.14	18.32	0.87	0.6689	0.257	1.73	0.442	19.35	4.857	1.498	2.033	0.253	0.823	0.233	2.049	34.57	0.87	43.36	3.369		4.92013	2.65783	1.88798	20.8587	60.1	31	2.3	0.2	0.3	0.4		99	94.78	21.14	11.4	27.75	82.9868
SL1211	Chr3	19.1289		82.6667	8.66667	5.1	7.93333	8.56667		68.64	20.17	1	0.8034	0.295	1.902	0.557	20.51	4.887	1.671	2.201	0.24	0.888	0.231	2.128	25.12	0.74	31.14	4.55		4.98062	2.68004	1.89292	21.0488	47.6	42.8	2.1	0.6	0.4	1		101	89.3	19.86	10.8	24.25	89.3617
SL1212	Chr3	18.5729		87	9.2	4.43333	8.46667	9.06667		63.3	19.63	1.039	0.8357	0.313	1.951	0.604	18.96	4.99	1.783	2.525	0.269	0.928	0.291	2.162	31.31	0.842	39.9	3.991		4.95773	2.75486	1.92516	20.592	36.5	54.6	2	0.2	0.2	0.1		102	87.26	20.3	11.6	26	89.3738
SL1213	Chr3	18.4802		79.3333	8.26667	5.33333	7.46667	8.1		68.85	15.88	0.904	0.6067	0.237	1.707	0.425	19.61	4.678	1.618	2.12	0.24	0.856	0.235	2.125	22.71	0.747	28.26	4.618		4.88563	2.71708	1.89043	22.5229	54.3	37.2	1.3	0.3	0.2	0.3		97	90.64	20.92	11	26.75	79.3961
SL1214	Chr4	17.8315		85.6667	8.93333	4.86667	8.53333	8.9		73.27	22.29	1.25	1.098	0.31	2.289	0.646	19.95	4.731	2.063	2.33	0.246	1.05	0.249	2.209	59.37	1.143	86.59	1.523		5.008	2.81479	1.97821	23.5854	39.5	50.7	0.4	5.4	0	0		95	86	20.12	11	27.75	89.6078
SL1215	Chr4	19.2216		85.6667	8.9	5.06667	8.7	8.9		87.95	28.24	1.131	1.353	0.329	2.059	0.662	23.56	4.589	2.145	2.561	0.199	1.076	0.222	2.222	70.73	1.175	103.5	1.549		4.99952	2.83299	1.9753	22.4532	52.7	39.4	1.4	2.4	0.1	0.2		94	88.6	18.9	9.8	27.75	93.2136
SL1216	Chr4	19.5922		82.3333	8.53333	5.26667	8.06667	8.5		92.07	26.9	1.26	1.236	0.292	2.239	0.547	21.37	4.938	1.796	2.561	0.235	0.895	0.238	2.25	56.59	1.127	84.78	1.595		5.02416	2.87344	1.98084	22.8596	52.7	42.6	0.7	0.6	0.2	0		96	94.98	19.18	11	27.25	91.6854
SL1217	Chr4	19.6116		73.3333	8.53333	5.36667	8.2	8.5		110.6	30.84	1.329	1.454	0.296	2.365	0.538	23.92	4.777	2.152	2.686	0.203	1.06	0.209	2.27	64.4	1.104	100.6	1.889		4.98896	2.86973	1.99271	23.2412	54.6	35.3	1.1	2.5	0.1	0.1		96	92.7	18.88	12.6	28	93.4363
SL1218	Chr5	20.519		84.3333	8.73333	5.13333	8.46667	8.73333		80.88	29	1.12	1.387	0.367	2.043	0.736	22.81	5.021	2.095	2.639	0.223	1.059	0.241	2.214	46.4	1.019	61.48	2.73		4.95449	2.79863	1.9593	22.2777	43.2	49.9	1.5	1	0.2	0.5		99	96.38	19.86	10.6	30.25	86.0915
SL1219	Chr5	20.4263		73.3333	8.96667	5.1	8.86667	8.96667		72.68	18.63	0.968	0.76	0.249	1.666	0.425	21.41	4.532	1.587	2.064	0.214	0.769	0.193	2.314	63.59	1.185	89.07	1.69		5.01806	2.74854	1.95941	23.1377	37.2	55.1	1.1	2	0.2	0.1		93	94.34	21.42	10.4	34.25	96.9751
SL1220	Chr5	19.4996		81.3333	8.46667	5.36667	8.1	8.43333		83.74	22.11	0.969	0.9135	0.273	1.688	0.463	23.07	4.685	1.84	2.527	0.209	0.891	0.217	2.316	56.53	1.062	83.45	2.47		4.97013	2.79846	1.96212	22.0327	55.4	39.4	0.7	0.7	0.1	0.1		98	92.18	20.42	10.6	28.25	85.3598
SL1221	Chr6	18.4802		83.3333	8.66667	5.23333	8.33333	8.6		85.83	23.47	1.157	1.115	0.297	2.031	0.603	23.07	4.953	1.874	2.55	0.22	0.904	0.217	2.325	59.77	1.11	88.87	1.993		4.85283	2.7791	1.97292	21.4516	49.2	43.5	1.5	0.3	0.2	0.1		96	90.52	20.82	12	32.75	89.0688
SL1222	Chr6	18.6655		80	8.36667	5.4	7.73333	8.26667		69.74	21.48	1.011	0.863	0.31	1.899	0.541	19.14	4.5	2.086	2.507	0.238	1.085	0.278	2.152	49.91	1.086	68.88	2.031		4.79958	2.71971	1.9317	24.1938	39.7	42.4	0.7	10.7	0.2	0.1		87	78.56	19.94	11.6	29	92.779
SL1223	Chr6	18.7582		85.6667	9	4.8	8.46667	8.9		68.79	20.96	1.145	0.994	0.305	2.121	0.623	19.63	4.86	2.121	2.611	0.249	1.076	0.281	2.207	49.78	1.012	71.64	2.496		4.84527	2.7388	1.95088	22.023	37.8	54.7	1.2	1.1	0.2	0.1		99	102.1	22.4	10.8	29.75	81.1111
SL1224	Chr6	18.2022		84.6667	8.86667	4.9	8.26667	8.8		92.85	25.45	1.183	1.157	0.279	2.264	0.562	21.49	4.526	1.973	2.379	0.212	1.036	0.226	2.135	48.52	1.07	69.23	2.029		5.03193	2.82507	1.97158	22.1554	35.4	58.5	1.9	1	0.1	0.1		97	103.74	21.24	9	25.5	81.1111
SL1225	Chr7	20.519		87.3333	9.1	4.76667	8.8	9.06667		71.37	19.92	0.903	0.8105	0.282	1.66	0.492	21.51	4.357	1.838	2.176	0.205	0.935	0.212	2.191	58.84	1.127	80.02	1.947		4.94074	2.7404	1.9262	20.7385	33.1	57.9	1.7	1.8	0.6	0.1		105	94.28	21.08	9.8	31	92.7852
SL1226	Chr7	19.0362		88	9.33333	4.6	8.93333	9.23333		71.09	22.4	1.046	1.018	0.326	1.972	0.655	20.27	4.967	2.012	2.677	0.248	1.044	0.286	2.152	53.13	1.08	71.22	2.183		4.74051	2.73215	1.97373	22.4102	35.2	56.2	0.9	0.6	0.4	0.1		100	88.62	19.5	10.6	27.25	76.4599
SL1227	Chr7	18.3875		82.6667	8.63333	5.03333	7.76667	8.5		81.28	26.18	1.056	1.049	0.322	2.11	0.582	22.97	5.011	1.824	2.555	0.22	1.008	0.239	2.028	40.67	0.865	50.07	3.707		4.81305	2.81572	1.94689	21.5164	55.7	34.3	0.9	0.3	0.2	0.4		106	90.18	19.1	10	23.5	93.3775
SL1228	Chr8	18.2022		84.6667	8.76667	5.06667	8.46667	8.76667		87.36	24.32	1.004	1.027	0.293	1.876	0.546	20.39	5.023	1.582	2.336	0.248	0.812	0.233	2.202	46.02	0.988	65.19	2.756		4.82345	2.75537	1.96139	21.8011	47.6	43	1.8	0.8	0.2	0		99	88.66	19.74	9.8	26.5	85.4167
SL1229	Chr8	17.3681		86	8.93333	5	8.73333	8.93333		84.41	23.38	1.191	1.05	0.28	2.179	0.523	20.68	5.165	1.984	2.709	0.253	0.997	0.266	2.224	48.94	1.054	73.08	2.066		5.02849	2.8924	1.97528	22.8597	41.8	54	0.6	0.8	0	0		95	87.68	20.3	10.4	31.75	92.5781
SL1230	Chr8	18.7582		87.6667	9.16667	4.83333	9.03333	9.16667		80.01	26.56	1.104	1.194	0.34	2.039	0.667	19.87	4.858	2.021	2.763	0.248	1.032	0.285	2.193	53.13	1.103	78.74	1.884		4.96329	2.90378	1.96522	22.7426	44.3	49	0.5	1.9	0	0.1		93	88.22	20.18	10	33.25	88.4793
SL1231	Chr8	18.8509		86	8.9	5	8.7	8.86667		79.55	23.52	1.043	1.03	0.295	1.866	0.528	20.79	4.813	1.746	2.588	0.233	0.862	0.248	2.259	63.82	1.144	95.66	1.634		5.0213	2.88723	1.96229	22.5396	52	42.6	0.9	0.8	0	0.1		98	88.36	17.84	9	29	89.5495
SL1232	Chr9	17.1828		81	8.4	5.4	7.96667	8.36667		72.08	22.6	0.984	0.919	0.32	2	0.599	16.3	3.659	1.824	1.98	0.227	1.022	0.258	2.003	42.32	0.94	55.48	2.979		4.73677	2.75808	1.93375	22.987	34.2	58.5	0.6	1.2	0.1	0		94	82.74	18.46	12.6	29.5	88.9961
SL1233	Chr9	16.6268		86.6667	9.1	4.63333	8.53333	9		70.9	22.41	1.007	0.9156	0.319	1.993	0.613	17.09	3.581	2.012	2.052	0.213	1.106	0.255	2.035	38.69	0.876	50.14	3.387		4.8348	2.72269	1.89828	22.3503	18.2	70.3	2.3	2.1	0.2	0.1		95	87.88	17.78	11.8	31.25	91.8762
SL1234	Chr10	16.0707		83.3333	8.76667	4.9	7.73333	8.63333		85.65	24.42	1.052	1.072	0.29	2.057	0.59	17.11	3.657	1.698	1.989	0.219	0.909	0.233	2.086	50.62	1.003	76.82	2.475		4.91577	2.73	1.92267	21.6206	42	50.7	1.8	0.4	0.4	0.1		98	87.5	19.5	11.8	27.75	82.1429
SL1235	Chr10	16.1634		81	8.56667	5.1	7.43333	8.36667		67.71	19.83	1.083	0.7936	0.29	2.085	0.518	16.39	3.425	1.969	2.013	0.217	1.043	0.255	2.119	58.11	1.119	82.89	1.853		4.92005	2.71748	1.93868	22.6432	39.3	50.5	2.4	0.9	0.8	0		94	81.975	19.95	11.5	23.5	62.6984
SL1236	Chr11	17.9242		84.6667	8.8	5	8.3	8.76667		67.56	19.37	1.179	0.8925	0.291	2.212	0.592	18.32	4.61	1.823	2.182	0.255	0.932	0.254	2.188	41.93	0.98	53.03	2.893		4.89598	2.69078	1.98559	21.2	43	45.6	2.9	0.2	0.6	0.1		100	85.26	18.72	10.4	22.25	86.2254
SL1237	Chr11	16.6268		73	7.26667	5.8	6.46667	7.1		65.23	16.82	0.995	0.7411	0.252	1.757	0.487	23.14	4.466	1.805	2.168	0.212	0.878	0.211	2.304	26.44	0.782	37.06	3.913		4.76302	2.79582	1.97726	23.3491	18.8	67.2	1.1	3.3	0.2	0.2		100	74.28	18.96	10.4	24.5	75.7299
SL1238	Chr11	18.4802		87	9.1	4.83333	8.9	9.1		78.29	25.12	1.118	1.128	0.322	1.978	0.595	21.98	4.345	2.09	2.445	0.199	1.024	0.224	2.278	46.21	1.027	65.08	2.32		4.93537	2.7972	1.98797	23.0107	37.8	55.7	1.5	0.8	0.2	0.1		92	90.56	18.58	11.4	32.5	92.2689
SL1239	Chr12	16.7194		86.3333	8.93333	5.03333	8.73333	8.93333		81.78	23.42	1.283	1.114	0.287	2.312	0.553	21.37	4.854	1.999	2.573	0.23	0.999	0.248	2.232	56.16	1.109	81.16	1.688		4.96203	2.87086	1.98888	22.7857	48.5	46.8	0.5	0.7	0	0		95	89.66	19.04	10.4	29	75.6007
SL1240	Chr12	17.6462		86	8.96667	4.96667	8.73333	8.96667		81.94	27.12	1.111	1.271	0.338	2.023	0.668	21.33	4.832	1.968	2.545	0.231	0.991	0.248	2.234	56.85	1.114	84.62	1.81		4.90956	2.83806	1.98501	22.2382	45.7	48.5	0.7	1.3	0.2	0.1		96	95.5	19.3	12	33	88.4328
SL1241	Chr12	17.7388		70	6.8	6.1	6	6.6		105.7	25.06	0.997	0.9464	0.238	1.83	0.356	20.62	4.985	1.353	2.159	0.245	0.684	0.205	2.226	41.97	0.922	62.83	3.048		-	-	-	-	-	-	-	-	-	-		96	101.06	19.04	13	9.5	17.1587

## Sheet: Table S4
Supplemental Table S4. Eating-quality traits and agronomic traits on CSSLs in the 'Takanari' genetic background in 2018.
					Cooked Rice Taste Analyzer						Tensipresser																				Rice grain image analyzer											Agronomic traits
Line No.	Donor segment	Amylose content	Protein content		Eating quality score	Appearance	Hardness	Stickiness	Balance degree		Hardness H1	Stickiness S1	Adhered mass L3	Adhesiveness A3	Balance degree S1 /H1	Balance degree L3/L1	Balance degree A3/A1	Hardness H2	Stickiness S2	Adhered mass L6	Adhesiveness A6	Balance degree S2/H2	Balance degree L6/L4	Balance degree A6/A4	Sample thickness	Tenderness	Pliability	Toughness	Brittleness		Grain length	Grain width	Grain thickness	Whiteness	Perfect grain ratio	Immature grain ratio	Damaged grain ratio	Abortive grain raito	Colored grain ration	Cracked grain ratio		Days to heading	Culm length	Panicle length	No. of panicles	Unhulled grain weight
		(%)	(%)		(-)	(-)	(-)	(-)	(-)		(N/m2×102)	(N/m2×102)	(mm)	(N/m2m1 ×102)	(-)	(-)	(-)	(N/m2×104)	(N/m2×104)	(mm)	(N/m2m1×105)	(-)	(-)	(-)	(mm)	(N/m2m1×103)	(-)	(N/m2m1×104)	(-)		(mm)	(mm)	(mm)	(-)	(%)	(%)	(%)	(%)	(%)	(%)		(days)	(cm)	(cm)	(-/plant)	(g/plant)
Takanari	-	15.8172	5.68387		64	5.73333	6.66667	5.4	5.66667		78.9	14.44	0.963	0.745	0.184	1.016	0.144	22.8	4.607	1.935	2.139	0.204	0.983	0.11	2.258	61.87	1.755	30.69	1.307		4.86	2.72	2.23	11.18	57.8	36.5	0.9	0.4	3.2	0		101	77	25.3	10	18.2621
Koshihikari	-	14.9653	5.10417		84.3333	8.7	5.23333	8.6	8.73333		69.96	20.49	1.378	1.263	0.289	1.521	0.266	19.37	4.663	2.567	2.542	0.243	1.378	0.155	2.119	70.2	1.796	32.32	1.275		5.15	2.63	2.17	14.74	63.8	22.6	5.7	0.9	0.2	0		94	82.9	20.3	10.4	18.507
SL1301	Chr1	16.9671	5.94347		67.3333	6.26667	6.33333	5.76667	6.2		80.39	13.49	0.928	0.6291	0.168	0.974	0.118	20.92	4.596	1.74	1.857	0.223	0.878	0.104	2.318	58.14	1.891	27.72	1.357		5.25	2.62	1.83	14.27	70.8	17.2	6.3	0.3	0.2	0.1		99	79	25.2	11.2	18.097
SL1302	Chr1	16.807	5.53897		74	7.4	5.83333	6.86667	7.26667		71.88	14.74	1.008	0.7531	0.205	1.109	0.16	22.97	4.545	1.964	2.064	0.2	1.05	0.107	2.152	64.91	2.039	30.65	1.233		5	2.62	1.85	15.68	62.4	23	3.5	0.4	0.3	0.3		100	80.4	25	9.8	17.5702
SL1303	Chr1	13.6989	5.87267		66	6	6.5	5.7	6		63.51	12.78	0.971	0.6555	0.201	1.101	0.158	21.95	4.291	1.98	2.008	0.207	1.059	0.114	2.128	103.7	2.097	44.24	1.154		4.83	2.61	1.84	19.53	33.1	37	6.3	1.3	0.1	0.9		98	98.4	26.4	8.4	14.4734
SL1304	Chr1	18.0045	5.54473		69.6667	6.56667	6.13333	6.13333	6.56667		77.15	14.58	0.839	0.6788	0.195	0.918	0.134	21.82	4.658	1.983	2.099	0.221	1.038	0.116	2.209	64.19	2.029	29.71	1.23		4.99	2.65	1.83	14.54	52	24.9	4.8	0.9	0	0.5		99	105.4	24.1	10	15.7296
SL1305	Chr2	14.5186	5.50597		67	6.26667	6.33333	5.66667	6.13333		75.1	14.28	0.936	0.7202	0.191	0.972	0.144	20.18	4.378	2.107	1.936	0.22	1.052	0.114	2.326	44.32	1.635	23.42	1.342		5.06	2.62	1.88	14.26	70.8	21.8	4.2	0.3	0.5	0		100	71.3	23.2	9	16.9465
SL1306	Chr2	16.4676	5.50707		70	6.83333	6.06667	6.06667	6.63333		67.56	16.84	0.803	0.5255	0.161	0.872	0.114	19.04	4.22	1.748	1.802	0.232	0.926	0.116	2.231	53.31	2.024	24.16	1.292		5.03	2.6	1.86	16.34	64.1	25	4.6	0.1	0.2	0.2		99	72.3	24.6	9.2	16.4865
SL1307	Chr2	16.685	5.35223		69	6.66667	6.1	5.73333	6.4		75.72	12.03	0.948	0.5978	0.16	1.021	0.12	21.65	4.319	2.102	1.946	0.201	1.12	0.107	2.184	69.19	2.044	33.1	1.143		4.96	2.73	1.82	13.61	46.5	42.9	0.8	1	0.8	0.1		101	73	24	10	16.8418
SL1308	Chr3	16.8316	5.49447		70.1	6.73333	6.06667	6.03333	6.56667		71.31	16.55	0.911	0.6741	0.188	0.991	0.138	20.22	4.217	2.31	1.909	0.215	1.218	0.116	2.186	53.54	1.831	26.94	1.257		5.03	2.65	1.84	14.99	50.4	42.3	3.5	0.4	0.3	0.1		99	69.7	24.7	9.4	17.0902
SL1309	Chr3	16.4215	5.24337		66.3333	6.2	6.26667	5.36667	6.03333		78.3	15.45	1.019	0.8213	0.201	1.07	0.163	22.61	4.412	1.857	2.079	0.2	0.95	0.11	2.227	72.82	1.992	35.44	1.153		4.95	2.65	1.82	15.47	61.4	22.6	2.7	0.1	0.2	0.7		100	73.1	22.7	9.6	17.135
SL1310	Chr3	14.3311	5.44693		67.6667	6.26667	6.26667	5.8	6.26667		78.81	16.49	0.894	0.7821	0.206	0.995	0.149	20.49	4.692	1.766	2.107	0.234	0.951	0.125	2.147	61.69	1.812	28.72	1.253		4.76	2.63	1.83	13.51	41.6	47.7	2.2	0.7	0.3	0.3		99	68.9	24.4	12.2	14.6343
SL1311	Chr3	19.1985	5.8672		68.6667	6.56667	6.06667	5.6	6.4		69.78	16.48	0.868	0.5447	0.157	0.949	0.122	23.34	3.822	2.004	1.833	0.168	1.063	0.094	2.164	78.21	2.199	35.03	1.138		4.88	2.63	1.81	16.8	21.2	63.1	2	3.9	0.2	0.5		96	82.5	24.7	9.6	15.5826
SL1312	Chr4	16.2762	5.35283		65.6667	6	6.46667	5.5	5.9		72.61	12.64	0.877	0.5993	0.174	0.918	0.119	18.95	4.67	1.5	1.753	0.259	0.77	0.116	2.296	47.3	1.793	24.66	1.269		5.02	2.6	1.83	16.18	57.5	30.2	4.8	0.1	0.4	0.3		100	71.2	26.8	11	16.504
SL1313	Chr4	15.3572	5.407		64.6667	6	6.36667	5	5.73333		82.87	14.68	0.766	0.6719	0.177	0.803	0.12	21.98	4.95	1.642	2.036	0.229	0.828	0.11	2.262	62.01	1.891	32.25	1.138		5.09	2.62	1.82	15.28	66.9	19.6	4.9	0.1	0.2	0.2		101	74.9	26.9	9.6	17.2008
SL1314	Chr4	16.3475	5.40497		69.3333	6.5	6.23333	6.2	6.5		88.31	15.96	0.829	0.7461	0.183	0.879	0.126	22.36	4.831	1.599	1.957	0.221	0.816	0.105	2.251	55.37	1.811	29.27	1.218		5.2	2.59	1.85	14.58	54.5	29.2	10.4	0.3	0.3	0.1		101	71.9	25	10.2	16.3506
SL1315	Chr4	15.6227	5.50303		70.6667	6.83333	6.03333	6.2	6.73333		79.28	13.3	0.792	0.6022	0.17	0.833	0.114	18.67	4.606	1.502	1.812	0.219	0.773	0.104	2.252	59.58	1.898	28.87	1.229		5.15	2.56	1.82	13.23	47.1	24.8	17.7	0.1	0.4	0.2		98	71.2	27.7	7.6	15.3624
SL1316	Chr5	17.6301	5.5427		64.6667	6.2	6.5	5.06667	5.7		94.32	13.33	0.814	0.58	0.15	0.909	0.105	25.05	4.305	1.788	1.932	0.177	0.93	0.092	2.135	45.55	1.904	23.08	1.257		5.09	2.64	1.82	15.17	71.8	15.6	4.9	0.1	0.1	0.1		100	73.3	23	10.4	17.2245
SL1317	Chr5	14.5008	6.28333		71.3333	5.9	6.46667	4.83333	5.53333		64.65	18.73	0.75	0.5221	0.164	0.778	0.112	17.35	5.037	1.486	1.913	0.304	0.77	0.135	2.352	61.01	1.859	30.63	1.199		5.14	2.6	1.81	12.3	61.5	29.2	5.1	0.2	0.1	0.1		102	70.5	25.5	12.8	16.8032
SL1318	Chr5	14.7028	6.0185		68.3333	6.63333	6.13333	5.7	6.36667		75.61	13.41	0.913	0.679	0.18	0.944	0.132	22.08	4.534	2.097	2.14	0.207	1.054	0.113	2.304	62	1.982	29.41	1.214		5.01	2.59	1.81	12.09	55.5	25.2	7.2	0.1	0.5	0.4		98	72.4	26.6	10	16.5367
SL1319	Chr6	17.2061	6.0004		68.3333	6.36667	6.23333	5.9	6.36667		75.53	14	0.91	0.6844	0.187	0.936	0.137	21.84	4.298	1.893	1.928	0.203	0.943	0.106	2.337	61.12	1.919	28.81	1.227		5.02	2.63	1.82	15.1	54.4	27.2	4.2	0.5	0.6	0.5		101	70.5	25.2	9.8	17.3269
SL1320	Chr6	-	-		-	-	-	-	-		-	-	-	-	-	-	-	-	-	-	-	-	-	-	-	-	-	-	-		-	-	-	-	-	-	-	-	-	-		-	-	-	-	-
SL1321	Chr6	17.3116	5.84267		69.6667	6.73333	6	5.8	6.56667		58.6	12.93	1.016	0.7047	0.223	1.094	0.176	20.08	4.385	2.282	2.175	0.221	1.234	0.136	2.178	87.3	2.25	39.02	1.194		5.09	2.53	1.82	12.75	53.2	35.5	8.2	0.2	0.4	0		99	68.7	22.2	10.6	16.3144
SL1322	Chr6	16.5556	5.5529		65.6667	6.23333	6.13333	4.93333	5.93333		66.66	14.53	0.927	0.7447	0.219	1.024	0.165	18.7	4.019	1.92	2.041	0.218	1.051	0.135	2.126	60.97	1.883	30.81	1.19		5.18	2.53	1.8	9.44	51.2	33.8	12.2	0.2	0.3	0		102	67.8	21.2	14.2	15.2222
SL1323	Chr7	15.4707	5.54547		70.6667	6.73333	6.16667	6.43333	6.73333		74.4	12.58	1.095	0.6368	0.174	1.206	0.14	19.92	4.398	1.85	1.863	0.229	0.979	0.114	2.249	69.89	2.063	33.62	1.171		5.06	2.6	1.82	16.18	55.5	28.9	6.4	0.8	0.2	0		101	71.6	21.3	11.6	15.4287
SL1324	Chr7	17.5513	5.42727		-	-	-	-	-		85.98	13.42	0.773	0.6173	0.166	0.846	0.115	22.02	4.3	1.702	1.933	0.199	0.889	0.104	2.195	59.64	1.705	30.97	1.289		5.12	2.53	1.83	18.16	59.4	26.1	10.1	0.3	0.2	0		94	72.5	25.2	12.4	15.021
SL1325	Chr7	13.5237	5.21453		76	7.6	5.76667	7.16667	7.53333		66.76	15.87	1.051	0.8951	0.238	1.094	0.194	19.02	3.915	2.09	2.26	0.21	1.065	0.144	2.304	87.41	1.971	42.39	1.142		5.02	2.6	1.82	13.88	21.7	62.9	5.5	1	0.5	0		99	71.7	25.8	9.4	17.4407
SL1326	Chr8	16.1204	5.441		68.3333	6.56667	6.06667	5.56667	6.33333		75.01	15.85	1.189	0.8713	0.212	1.293	0.177	20.71	4.025	1.749	1.733	0.197	0.918	0.102	2.196	54.68	1.83	27.15	1.246		5.09	2.6	1.81	15.92	54.5	35.6	4.8	0.2	0.4	0.1		98	70.1	24.6	11.8	15.6704
SL1327	Chr8	15.4667	5.7864		-	-	-	-	-		81.6	14.11	0.842	0.6425	0.17	0.923	0.12	20.95	4.28	1.563	1.836	0.205	0.819	0.104	2.2	47.29	1.682	24.4	1.321		5.16	2.48	1.74	14.03	71.3	4.8	18.4	0.2	0.5	0		101	71.2	24	11.6	14.1356
SL1328	Chr8	15.0171	5.55247		62	5.43333	6.7	5	5.36667		73.18	13.73	0.979	0.6931	0.186	1.036	0.137	17.01	4.161	1.706	1.784	0.248	0.908	0.126	2.228	58.07	1.803	27.93	1.334		5.14	2.52	1.79	12.75	56.3	30.5	10	0	0.2	0.1		102	70	24.7	11	16.0979
SL1329	Chr9	14.755	5.4949		57.3333	5.06667	6.96667	3.96667	4.63333		92.62	14.88	0.825	0.6639	0.161	0.899	0.111	25.53	4.113	1.651	1.805	0.165	0.829	0.082	2.198	122.7	2.165	51.96	1.194		5.13	2.66	1.83	13.31	52.7	29.6	7	0.2	0.3	0.5		99	73.1	24.3	10.6	16.2403
SL1330	Chr9	14.5745	6.12143		63.3333	5.86667	6.46667	4.9	5.56667		83.08	12.07	0.747	0.5248	0.15	0.762	0.093	22.32	4.585	1.424	1.715	0.207	0.697	0.088	2.377	46.4	1.774	25.87	1.234		4.95	2.65	1.83	14.88	51.2	25.1	4.9	0.1	0.3	0.4		100	75.2	26.4	10.6	17.657
SL1331	Chr9	18.4335	6.00317		58.6667	5.36667	6.83333	3.86667	4.73333		78.27	9.751	0.721	0.4121	0.127	0.768	0.081	22.85	4.45	1.555	1.802	0.197	0.808	0.094	2.221	64.57	2.01	30.9	1.187		5.14	2.58	1.82	11.99	63.1	25	6.3	0	0.5	0.1		101	77.1	26.6	10.4	17.725
SL1332	Chr10	16.422	5.45633		68	6.73333	6.06667	5.46667	6.26667		80.56	11.53	0.756	0.5469	0.146	0.779	0.102	23.26	4.289	1.655	1.859	0.186	0.817	0.095	2.292	54.35	1.875	27.9	1.242		5.03	2.65	1.82	15.34	55.5	34.5	2.7	0.3	0.5	0.1		100	71.5	25.8	9.4	17.1487
SL1333	Chr10	14.9696	5.89737		71	6.8	6.2	6.7	6.8		77.76	13.31	0.834	0.6322	0.172	0.877	0.122	20.98	4.423	1.525	1.873	0.219	0.782	0.11	2.254	57.95	1.876	28.18	1.208		5.17	2.57	1.83	14.48	66	21.7	9	0	0.1	0		101	71.7	24.3	10.7	15.0875
SL1334	Chr10	18.2308	5.4799		71	6.96667	6.03333	6.23333	6.73333		87.04	13.7	0.698	0.5654	0.16	0.738	0.097	23.91	4.691	1.427	2.13	0.198	0.726	0.103	2.236	49.84	1.791	26.18	1.256		5.01	2.74	1.83	14.33	46.1	47.6	1	0.8	0.7	0.1		103	77	25.4	13.2	17.4061
SL1335	Chr11	14.7773	5.461		60	5.1	6.9	4.8	5		87.03	17.82	0.971	0.8357	0.203	1.112	0.15	22.33	4.753	1.619	1.994	0.216	0.855	0.106	2.163	85.03	1.889	40.61	1.161		5.13	2.64	2.12	15.32	89	5.9	3.6	0.3	0.7	0		109	67.7	22.1	5.2	15.9808
SL1336	Chr11	18.3436	6.1462		74	6.8	6.2	6.7	6.8		107.7	17.39	0.719	0.6869	0.164	0.843	0.106	18.58	4.391	1.511	1.712	0.175	0.814	0.077	2.028	97.72	1.982	47.81	1.082		5.12	2.63	2.17	13.9	92.1	4.4	3.6	0	0	0		117	61.5	19.5	3.6	14.8273
SL1337	Chr12	18.5544	5.49327		66.3333	6.3	6.23333	5.26667	6		83.2	14.25	0.777	0.6575	0.17	0.822	0.118	21.48	4.483	1.38	1.97	0.213	0.705	0.11	2.25	63.11	1.829	33.19	1.184		4.98	2.63	2.13	12.41	82.1	8.1	2.4	0	0.4	0.3		99	76	26.5	14.8	16.5433
SL1338	Chr12	14.6407	5.4436		65.3333	6.16667	6.33333	5.26667	5.9		73.7	11.9	0.751	0.5245	0.166	0.813	0.11	21.06	4.605	1.456	1.935	0.225	0.767	0.112	2.2	59.5	2.023	29.43	1.145		4.98	2.63	2.11	13.35	75.9	11.2	3.3	0.3	0.6	0.2		99	72.6	25.5	10.8	16.1877
SL1339	Chr12	16.4843	5.76143		64.6667	5.93333	6.4	5.1	5.73333		86.29	13.64	0.868	0.6465	0.16	0.892	0.115	22.45	4.997	1.64	2.197	0.225	0.822	0.113	2.33	57.68	1.882	29.71	1.201		5.13	2.72	2.13	14.49	51.6	32.8	2.6	1.8	0.8	0		101	76.3	25	9.8	18.9621

## Sheet: Table S5
Supplemental Table S5. Eating-quality traits and agronomic traits on eight CSSLs in nine indica rice cultivars in the 'Koshihikari' genetic backgrounds in 2018.
					Cooked Rice Taste Analyzer						Tensipresser																				Rice grain image analyzer											Agronomic traits
Line No.	Donor cultivar	Target chr.	Amylose content		Eating quality score	Appearance	Hardness	Stickiness	Balance degree		Hardness H1	Stickiness S1	Adhered mass L3	Adhesiveness A3	Balance degree S1 /H1	Balance degree L3/L1	Balance degree A3/A1	Hardness H2	Stickiness S2	Adhered mass L6	Adhesiveness A6	Balance degree S2/H2	Balance degree L6/L4	Balance degree A6/A4	Sample thickness	Tenderness	Pliability	Toughness	Brittleness		Grain length	Grain width	Grain thickness	Whiteness	Perfect grain ratio	Immature grain ratio	Damaged grain ratio	Abortive grain raito	Colored grain ration	Cracked grain ratio		Days to heading	Culm length	Panicle length	No. of panicles	Unhulled grain weight
			(%)		(-)	(-)	(-)	(-)	(-)		(N/m2×102)	(N/m2×102)	(mm)	(N/m2m1 ×102)	(-)	(-)	(-)	(N/m2×104)	(N/m2×104)	(mm)	(N/m2m1×105)	(-)	(-)	(-)	(mm)	(N/m2m1×103)	(-)	(N/m2m1×104)	(-)		(mm)	(mm)	(mm)	(-)	(%)	(%)	(%)	(%)	(%)	(%)		(days)	(cm)	(cm)	(-/plant)	(g/plant)
Koshihikari	-	-	14.9653		85.3333	8.76667	5.06667	8.6	8.8		70.65	17.03	1.159	0.9258	0.24	1.254	0.192	19.61	4.406	1.959	2.244	0.229	1.041	0.139	2.166	53.65	1.723	25.16	1.377		4.81	2.78	1.89	12.37	38.1	60.2	0.3	0.2	0.7	0		95	88.3	20.1	13.6	18.8
SL3202	Naba	Chr1	14.7472		80.6667	8.23333	5.53333	8.06667	8.26667		73.77	18.93	1.262	1.092	0.268	1.395	0.238	22.53	4.4	2.509	2.56	0.2	1.33	0.144	2.108	62.47	1.833	28.61	1.317		4.91	2.76	1.86	14.66	21.3	75	0.6	1.5	0.6	0		96	84.4	20.5	11.8	21.7
SL3302	Bleiyo	Chr1	16.6161		82.3333	8.56667	5.3	8.16667	8.5		72.03	16.7	1.392	1.087	0.236	1.465	0.224	21.66	4.608	2.413	2.735	0.216	1.239	0.15	2.223	69.5	1.709	33.61	1.376		4.91	2.8	1.89	15.72	15.6	72.8	0.2	9.4	0.8	0.1		97	97.7	19.4	12.2	22.1
SL3205	Naba	Chr2	15.1333		75.3333	7.56667	5.6	6.8	7.46667		58.87	14.09	1.322	0.8715	0.24	1.457	0.214	19.18	4.411	2.396	2.281	0.233	1.294	0.147	2.176	71.02	1.874	31.26	1.284		4.94	2.63	1.86	13.17	19.5	76.5	2.1	0.4	0.7	0		95	86.7	21.4	11.4	18.3
SL3315	Bleiyo	Chr4	14.0144		79.3333	8.23333	5.36667	7.5	8.1		87.61	19.51	1.111	1.028	0.222	1.195	0.176	22.61	4.724	2.358	2.522	0.213	1.196	0.127	2.218	84.52	1.799	41.48	1.229		4.99	2.75	1.89	12.25	45.4	49.7	1.2	0.1	1.8	0.1		96	87.6	20.1	15.4	25.4
SL2412	Bei Khe	Chr4	14.7179		71.6667	6.93333	6.03333	6.56667	6.93333		91.1	20.45	1.197	1.181	0.251	1.34	0.205	22.57	4.951	2.272	2.473	0.223	1.167	0.126	2.172	76.39	1.811	39.73	1.195		4.77	2.8	1.9	12.41	33.7	59.7	0.3	0.5	3.7	0.1		89	83.9	19.3	13	18.6
SL2520	Tupa 121-3	Chr4	15.2428		84.3333	8.63333	5.3	8.63333	8.66667		87.88	21.74	1.086	1.418	0.294	1.172	0.246	24.64	4.767	2.632	3.02	0.196	1.33	0.14	2.177	63.17	1.774	29.83	1.394		5.03	2.79	1.91	14.63	47.8	48.2	0.4	1.3	0.6	0.2		93	87.1	21.3	15.6	31.4
SL2544	Tupa 121-3	Chr11	13.02		68.6667	6.4	6.3	6.16667	6.43333		74.5	15.78	0.975	0.8723	0.231	1.082	0.179	22.8	4.524	1.952	2.59	0.202	1.046	0.134	2.115	84.82	1.858	38.48	1.262		4.6	2.83	1.88	10.76	45.3	51.4	0.2	0.3	1.2	0.2		93	79.9	22	15	28.1
SL3042	Basilanon	Chr11	14.7745		74.3333	7.2	5.96667	7.13333	7.3		77.61	18.83	1.034	0.9836	0.242	1.157	0.193	23.86	4.675	1.896	2.409	0.2	1.009	0.119	2.096	74.45	1.971	33.99	1.241		4.85	2.84	1.85	10.54	45.7	51.6	0	0	1.1	0		92	83.8	22.9	14.6	23.6
